# Supplementary material for: Activity in human dorsal raphe nucleus signals changes in behavioural policy
Source: Nat Commun. 2026 Feb 14;17:1665. doi: 10.1038/s41467-026-68349-9 (PMC12909899; doi:10.1038/s41467-026-68349-9)
Supplement: Supplementary file 4 — Source Data [file 41467_2026_68349_MOESM4_ESM.zip]

Archive with 140 entries (139 files):
- source_data/
- __MACOSX/._source_data
- source_data/fig_S6_B.csv
- __MACOSX/source_data/._fig_S6_B.csv
- source_data/fig_2_B_iii.csv
- __MACOSX/source_data/._fig_2_B_iii.csv
- source_data/fig_S2_B_ii.csv
- __MACOSX/source_data/._fig_S2_B_ii.csv
- source_data/fig_4_C.csv
- __MACOSX/source_data/._fig_4_C.csv
- source_data/fig_4_B.csv
- __MACOSX/source_data/._fig_4_B.csv
- source_data/fig_5_C_i.csv
- __MACOSX/source_data/._fig_5_C_i.csv
- source_data/fig_4_D_ii.csv
- __MACOSX/source_data/._fig_4_D_ii.csv
- source_data/fig_2_B_ii.csv
- __MACOSX/source_data/._fig_2_B_ii.csv
- source_data/fig_3_B_ii.csv
- __MACOSX/source_data/._fig_3_B_ii.csv
- source_data/fig_4_C_i.csv
- __MACOSX/source_data/._fig_4_C_i.csv
- source_data/fig_2_C.csv
- __MACOSX/source_data/._fig_2_C.csv
- source_data/fig_6.csv
- __MACOSX/source_data/._fig_6.csv
- source_data/.DS_Store
- __MACOSX/source_data/._.DS_Store
- source_data/fig_S2_A.csv
- __MACOSX/source_data/._fig_S2_A.csv
- source_data/fig_4_D.csv
- __MACOSX/source_data/._fig_4_D.csv
- source_data/fig_S9_D_i.csv
- __MACOSX/source_data/._fig_S9_D_i.csv
- source_data/fig_S2_A_i.csv
- __MACOSX/source_data/._fig_S2_A_i.csv
- source_data/fig_S2_C.csv
- __MACOSX/source_data/._fig_S2_C.csv
- source_data/fig_S2_B.csv
- __MACOSX/source_data/._fig_S2_B.csv
- source_data/fig_2_A.csv
- __MACOSX/source_data/._fig_2_A.csv
- source_data/fig_S5_D_ii.csv
- __MACOSX/source_data/._fig_S5_D_ii.csv
- source_data/fig_S9_A_i.csv
- __MACOSX/source_data/._fig_S9_A_i.csv
- source_data/fig_S7_A.csv
- __MACOSX/source_data/._fig_S7_A.csv
- source_data/fig_1_D.csv
- __MACOSX/source_data/._fig_1_D.csv
- source_data/fig_S9_D_ii.csv
- __MACOSX/source_data/._fig_S9_D_ii.csv
- source_data/fig_S5_B.csv
- __MACOSX/source_data/._fig_S5_B.csv
- source_data/fig_S6_C_ii.csv
- __MACOSX/source_data/._fig_S6_C_ii.csv
- source_data/fig_S1_D.csv
- __MACOSX/source_data/._fig_S1_D.csv
- source_data/fig_4_D_i.csv
- __MACOSX/source_data/._fig_4_D_i.csv
- source_data/fig_S7_B.csv
- __MACOSX/source_data/._fig_S7_B.csv
- source_data/fig_3_E.csv
- __MACOSX/source_data/._fig_3_E.csv
- source_data/fig_5_D_ii_nonadaptive.csv
- __MACOSX/source_data/._fig_5_D_ii_nonadaptive.csv
- source_data/fig_S5_A.csv
- __MACOSX/source_data/._fig_S5_A.csv
- source_data/fig_5_D_ii_adaptive.csv
- __MACOSX/source_data/._fig_5_D_ii_adaptive.csv
- source_data/fig_3_D.csv
- __MACOSX/source_data/._fig_3_D.csv
- source_data/fig_S7_C.csv
- __MACOSX/source_data/._fig_S7_C.csv
- source_data/fig_5_D_i.csv
- __MACOSX/source_data/._fig_5_D_i.csv
- source_data/fig_5_C_ii_adaptive.csv
- __MACOSX/source_data/._fig_5_C_ii_adaptive.csv
- source_data/fig_1_B.csv
- __MACOSX/source_data/._fig_1_B.csv
- source_data/fig_1_C.csv
- __MACOSX/source_data/._fig_1_C.csv
- source_data/fig_S1_B.csv
- __MACOSX/source_data/._fig_S1_B.csv
- source_data/fig_5_E.csv
- __MACOSX/source_data/._fig_5_E.csv
- source_data/fig_3_C.csv
- __MACOSX/source_data/._fig_3_C.csv
- source_data/fig_S2_B_i.csv
- __MACOSX/source_data/._fig_S2_B_i.csv
- source_data/fig_3_D_ii.csv
- __MACOSX/source_data/._fig_3_D_ii.csv
- source_data/fig_3_B.csv
- __MACOSX/source_data/._fig_3_B.csv
- source_data/fig_S6_A_ii.csv
- __MACOSX/source_data/._fig_S6_A_ii.csv
- source_data/fig_S1_C.csv
- __MACOSX/source_data/._fig_S1_C.csv
- source_data/fig_4_D_iii.csv
- __MACOSX/source_data/._fig_4_D_iii.csv
- source_data/fig_4_D_iiicsv
- __MACOSX/source_data/._fig_4_D_iiicsv
- source_data/fig_5_C_dACC_combined_4x1.csv
- __MACOSX/source_data/._fig_5_C_dACC_combined_4x1.csv
- source_data/fig_4_D_v.csv
- __MACOSX/source_data/._fig_4_D_v.csv
- source_data/fig_S2_A_ii.csv
- __MACOSX/source_data/._fig_S2_A_ii.csv
- source_data/fig_S5_C_i.csv
- __MACOSX/source_data/._fig_S5_C_i.csv
- source_data/fig_S9_B.csv
- __MACOSX/source_data/._fig_S9_B.csv
- source_data/fig_S9_C.csv
- __MACOSX/source_data/._fig_S9_C.csv
- source_data/fig_S9_A_ii.csv
- __MACOSX/source_data/._fig_S9_A_ii.csv
- source_data/fig_S5_D_i.csv
- __MACOSX/source_data/._fig_S5_D_i.csv
- source_data/fig_5_C_ii_nonadaptive.csv
- __MACOSX/source_data/._fig_5_C_ii_nonadaptive.csv
- source_data/fig_3_D_i.csv
- __MACOSX/source_data/._fig_3_D_i.csv
- source_data/fig_4_D_iv.csv
- __MACOSX/source_data/._fig_4_D_iv.csv
- source_data/fig_5_C_dACC_combined.csv
- __MACOSX/source_data/._fig_5_C_dACC_combined.csv
- source_data/fig_2_B_i.csv
- __MACOSX/source_data/._fig_2_B_i.csv
- source_data/fig_4_C_ii.csv
- __MACOSX/source_data/._fig_4_C_ii.csv
- source_data/fig_S6_C_i.csv
- __MACOSX/source_data/._fig_S6_C_i.csv
- source_data/fig_3_B_i.csv
- __MACOSX/source_data/._fig_3_B_i.csv
- source_data/fig_S2_A_combined.csv
- __MACOSX/source_data/._fig_S2_A_combined.csv
- source_data/fig_S6_A_i.csv
- __MACOSX/source_data/._fig_S6_A_i.csv
- source_data/fig_S5_C_ii.csv
- __MACOSX/source_data/._fig_S5_C_ii.csv
