# Supplementary material for: Activity in human dorsal raphe nucleus signals changes in behavioural policy
Source: Nat Commun. 2026 Feb 14;17:1665. doi: 10.1038/s41467-026-68349-9 (PMC12909899; doi:10.1038/s41467-026-68349-9)
Supplement: Supplementary file 4 — Source Data [file 41467_2026_68349_MOESM4_ESM.zip › source_data/fig_S6_B.csv]

subject	mag	prev_policy	mu_val_pe_graph	m
103	5	0	-2.2421644878318583	0
103	5	0	-1.3527611886488888	0.25
103	5	0	-0.9292921247632744	0
103	5	0	-0.42912256917699115	0
103	5	0	-0.1847670895389755	0
103	5	0	0.07516619199555553	0
103	5	0	0.4568881645622222	0
103	5	0	0.8463582874052864	0.1111111111111111
103	5	1	0.8463582874052864	0.5
103	5	NA	-2.2421644878318583	0
103	5	NA	-1.3527611886488888	0
103	5	NA	-0.9292921247632744	0
103	10	0	-2.2421644878318583	0
103	10	0	-1.3527611886488888	0.4
103	10	0	-0.9292921247632744	0.16666666666666666
103	10	0	-0.42912256917699115	1
103	10	0	-0.1847670895389755	0.5
103	10	0	0.07516619199555553	0.3333333333333333
103	10	0	0.8463582874052864	0.25
103	10	0	1.370355383663697	1
103	10	1	-2.2421644878318583	0.5
103	10	1	-1.3527611886488888	1
103	10	1	-0.9292921247632744	0.6666666666666666
103	10	1	0.07516619199555553	0.2857142857142857
103	10	1	0.8463582874052864	0.6666666666666666
103	10	NA	-2.2421644878318583	1
103	10	NA	-1.3527611886488888	0
103	10	NA	-0.42912256917699115	1
103	10	NA	0.07516619199555553	0
103	50	0	1.370355383663697	1
103	50	1	-0.42912256917699115	1
103	50	1	0.07516619199555553	1
103	50	1	0.8463582874052864	1
103	50	1	1.370355383663697	0.95
103	50	1	2.3996080321492204	1
103	50	NA	0.07516619199555553	1
103	50	NA	1.370355383663697	1
103	50	NA	2.3996080321492204	1
104	5	0	-2.2421644878318583	0
104	5	0	-1.3527611886488888	0
104	5	0	-0.9292921247632744	0
104	5	0	-0.42912256917699115	0
104	5	0	-0.1847670895389755	0
104	5	0	0.4568881645622222	0.058823529411764705
104	5	NA	-2.2421644878318583	0
104	5	NA	-1.3527611886488888	0
104	5	NA	-0.42912256917699115	0
104	10	0	-2.2421644878318583	0
104	10	0	-1.3527611886488888	0.2222222222222222
104	10	0	-0.9292921247632744	0.2
104	10	0	-0.42912256917699115	1
104	10	0	-0.1847670895389755	0.5
104	10	0	0.07516619199555553	0.6666666666666666
104	10	0	0.8463582874052864	0.6
104	10	1	-1.3527611886488888	0
104	10	1	-0.9292921247632744	0.3333333333333333
104	10	1	-0.1847670895389755	0.5
104	10	1	0.07516619199555553	0.25
104	10	1	0.8463582874052864	0.8181818181818182
104	10	NA	-1.3527611886488888	0.5
104	10	NA	-0.9292921247632744	1
104	10	NA	-0.42912256917699115	0
104	50	1	-1.3527611886488888	1
104	50	1	-0.42912256917699115	1
104	50	1	0.07516619199555553	1
104	50	1	0.4568881645622222	1
104	50	1	0.8463582874052864	1
104	50	1	1.370355383663697	1
104	50	1	2.3996080321492204	1
104	50	NA	1.370355383663697	1
104	50	NA	2.3996080321492204	1
105	5	0	-2.2421644878318583	0
105	5	0	-1.3527611886488888	0.1111111111111111
105	5	0	-0.9292921247632744	0
105	5	0	-0.42912256917699115	0
105	5	0	-0.1847670895389755	0.06666666666666667
105	5	0	0.07516619199555553	0
105	5	0	0.4568881645622222	0
105	5	0	0.8463582874052864	0
105	5	NA	-2.2421644878318583	0
105	5	NA	-0.1847670895389755	0
105	10	0	-2.2421644878318583	0
105	10	0	-1.3527611886488888	0.6666666666666666
105	10	0	-0.9292921247632744	0.3333333333333333
105	10	0	-0.42912256917699115	0
105	10	0	-0.1847670895389755	0
105	10	0	0.07516619199555553	0
105	10	0	0.8463582874052864	0.5
105	10	1	-2.2421644878318583	0
105	10	1	-1.3527611886488888	0.8
105	10	1	-0.9292921247632744	0.6666666666666666
105	10	1	-0.1847670895389755	1
105	10	1	0.07516619199555553	0.8333333333333334
105	10	1	0.8463582874052864	0.8
105	10	NA	-2.2421644878318583	0
105	10	NA	-1.3527611886488888	0
105	10	NA	-0.9292921247632744	1
105	10	NA	0.07516619199555553	1
105	50	1	-0.42912256917699115	1
105	50	1	0.07516619199555553	1
105	50	1	0.4568881645622222	1
105	50	1	0.8463582874052864	1
105	50	1	1.370355383663697	1
105	50	1	2.3996080321492204	1
105	50	NA	-0.42912256917699115	1
105	50	NA	1.370355383663697	1
105	50	NA	2.3996080321492204	1
106	5	0	-2.2421644878318583	0
106	5	0	-1.3527611886488888	0
106	5	0	-0.9292921247632744	0
106	5	0	-0.42912256917699115	0.05
106	5	0	-0.1847670895389755	0.2
106	5	0	0.4568881645622222	0
106	5	NA	-1.3527611886488888	0
106	5	NA	-0.42912256917699115	0
106	5	NA	0.4568881645622222	0
106	10	0	-2.2421644878318583	0.6
106	10	0	-1.3527611886488888	1
106	10	0	-0.9292921247632744	1
106	10	0	0.07516619199555553	0.5
106	10	0	0.8463582874052864	1
106	10	1	-2.2421644878318583	0
106	10	1	-1.3527611886488888	0.16666666666666666
106	10	1	-0.9292921247632744	0.6
106	10	1	-0.1847670895389755	0.6666666666666666
106	10	1	0.07516619199555553	1
106	10	1	0.8463582874052864	0.75
106	10	NA	-2.2421644878318583	0
106	10	NA	-0.9292921247632744	1
106	10	NA	0.8463582874052864	1
106	50	1	-0.42912256917699115	1
106	50	1	-0.1847670895389755	1
106	50	1	0.4568881645622222	1
106	50	1	0.8463582874052864	1
106	50	1	1.370355383663697	1
106	50	1	2.3996080321492204	1
106	50	NA	1.370355383663697	1
106	50	NA	2.3996080321492204	1
107	5	0	-2.2421644878318583	0
107	5	0	-1.3527611886488888	0
107	5	0	-0.9292921247632744	0
107	5	0	-0.42912256917699115	0
107	5	0	-0.1847670895389755	0
107	5	0	0.07516619199555553	0
107	5	0	0.4568881645622222	0
107	5	NA	-2.2421644878318583	0
107	5	NA	-1.3527611886488888	0
107	10	0	-2.2421644878318583	0
107	10	0	-1.3527611886488888	0
107	10	0	-0.9292921247632744	0.07692307692307693
107	10	0	-0.1847670895389755	0
107	10	0	0.07516619199555553	0.6666666666666666
107	10	0	0.4568881645622222	0
107	10	0	0.8463582874052864	0.4444444444444444
107	10	1	-0.9292921247632744	0
107	10	1	-0.42912256917699115	0
107	10	1	-0.1847670895389755	0.5
107	10	1	0.07516619199555553	0
107	10	1	0.4568881645622222	1
107	10	1	0.8463582874052864	0.5
107	10	NA	-2.2421644878318583	0
107	10	NA	-1.3527611886488888	0
107	10	NA	-0.9292921247632744	0
107	50	1	-1.3527611886488888	1
107	50	1	-0.42912256917699115	1
107	50	1	0.07516619199555553	1
107	50	1	0.4568881645622222	1
107	50	1	0.8463582874052864	1
107	50	1	1.370355383663697	1
107	50	1	2.3996080321492204	1
107	50	NA	-0.42912256917699115	1
107	50	NA	0.07516619199555553	1
107	50	NA	2.3996080321492204	1
109	5	0	-2.2421644878318583	0.5
109	5	0	-1.3527611886488888	0.5
109	5	0	-0.9292921247632744	0
109	5	0	-0.42912256917699115	0.625
109	5	0	-0.1847670895389755	0.2
109	5	0	0.4568881645622222	0.1111111111111111
109	5	0	0.8463582874052864	0.5
109	5	1	-2.2421644878318583	0.75
109	5	1	-1.3527611886488888	0.4
109	5	1	-0.42912256917699115	0
109	5	1	-0.1847670895389755	0
109	5	1	0.4568881645622222	0.6666666666666666
109	5	1	0.8463582874052864	0.5
109	5	NA	-2.2421644878318583	0.3333333333333333
109	5	NA	-0.42912256917699115	0
109	10	0	-2.2421644878318583	1
109	10	0	-0.9292921247632744	0.5
109	10	0	-0.1847670895389755	1
109	10	0	0.07516619199555553	1
109	10	0	0.8463582874052864	1
109	10	1	-2.2421644878318583	0.8571428571428571
109	10	1	-1.3527611886488888	1
109	10	1	-0.9292921247632744	0.9
109	10	1	-0.1847670895389755	0.8333333333333334
109	10	1	0.07516619199555553	0.5
109	10	1	0.8463582874052864	0.25
109	10	NA	-2.2421644878318583	1
109	10	NA	-0.1847670895389755	1
109	10	NA	0.07516619199555553	1
109	10	NA	0.8463582874052864	1
109	50	1	-0.42912256917699115	1
109	50	1	0.07516619199555553	1
109	50	1	0.4568881645622222	1
109	50	1	0.8463582874052864	1
109	50	1	1.370355383663697	1
109	50	1	2.3996080321492204	1
109	50	NA	0.4568881645622222	1
109	50	NA	2.3996080321492204	1
110	5	0	-2.2421644878318583	0
110	5	0	-1.3527611886488888	0
110	5	0	-0.9292921247632744	0
110	5	0	-0.42912256917699115	0.1
110	5	0	-0.1847670895389755	0.07692307692307693
110	5	0	0.4568881645622222	0
110	5	0	0.8463582874052864	0
110	5	1	-0.42912256917699115	1
110	5	1	-0.1847670895389755	0
110	5	NA	-2.2421644878318583	0
110	5	NA	-1.3527611886488888	0
110	5	NA	0.4568881645622222	0
110	10	0	-2.2421644878318583	0.3333333333333333
110	10	0	-1.3527611886488888	0.2
110	10	0	-0.9292921247632744	0.5
110	10	0	-0.1847670895389755	0.5
110	10	0	0.07516619199555553	0.5
110	10	0	0.8463582874052864	1
110	10	1	-2.2421644878318583	0
110	10	1	-1.3527611886488888	0.5
110	10	1	-0.9292921247632744	0.25
110	10	1	0.07516619199555553	0.5714285714285714
110	10	1	0.8463582874052864	0.6666666666666666
110	10	NA	-2.2421644878318583	0.5
110	10	NA	-0.42912256917699115	0
110	10	NA	0.8463582874052864	0
110	50	1	-1.3527611886488888	1
110	50	1	-0.42912256917699115	1
110	50	1	0.07516619199555553	1
110	50	1	0.4568881645622222	1
110	50	1	0.8463582874052864	1
110	50	1	1.370355383663697	1
110	50	1	2.3996080321492204	1
110	50	NA	0.07516619199555553	1
110	50	NA	1.370355383663697	1
110	50	NA	2.3996080321492204	1
111	5	0	-2.2421644878318583	0
111	5	0	-1.3527611886488888	0.1111111111111111
111	5	0	-0.9292921247632744	0
111	5	0	-0.42912256917699115	0
111	5	0	-0.1847670895389755	0
111	5	0	0.4568881645622222	0
111	5	0	0.8463582874052864	0
111	5	1	-0.42912256917699115	0
111	5	1	-0.1847670895389755	1
111	5	NA	-2.2421644878318583	0
111	5	NA	-0.42912256917699115	0
111	10	0	-2.2421644878318583	0.25
111	10	0	-1.3527611886488888	1
111	10	0	-0.9292921247632744	0
111	10	0	-0.1847670895389755	0
111	10	0	0.07516619199555553	0.6
111	10	0	0.8463582874052864	0.4
111	10	0	1.370355383663697	1
111	10	1	-2.2421644878318583	0.7142857142857143
111	10	1	-0.9292921247632744	0.5
111	10	1	-0.1847670895389755	0.5
111	10	1	0.07516619199555553	0.75
111	10	1	0.8463582874052864	0.5
111	10	NA	-2.2421644878318583	1
111	10	NA	-0.9292921247632744	0.5
111	10	NA	-0.1847670895389755	0
111	50	1	-0.9292921247632744	1
111	50	1	-0.42912256917699115	1
111	50	1	0.07516619199555553	1
111	50	1	0.8463582874052864	1
111	50	1	1.370355383663697	1
111	50	1	2.3996080321492204	1
111	50	NA	1.370355383663697	1
111	50	NA	2.3996080321492204	1
112	5	0	-2.2421644878318583	0
112	5	0	-1.3527611886488888	0
112	5	0	-0.42912256917699115	0
112	5	0	-0.1847670895389755	0.16666666666666666
112	5	0	0.4568881645622222	0
112	5	0	0.8463582874052864	0
112	5	NA	-2.2421644878318583	0
112	5	NA	-1.3527611886488888	0
112	5	NA	-0.42912256917699115	0
112	10	0	-2.2421644878318583	0
112	10	0	-0.9292921247632744	0
112	10	0	-0.1847670895389755	0
112	10	0	0.07516619199555553	0
112	10	0	0.8463582874052864	0
112	10	NA	-2.2421644878318583	0
112	10	NA	-0.9292921247632744	0
112	10	NA	1.370355383663697	0
112	50	0	0.07516619199555553	1
112	50	0	2.3996080321492204	1
112	50	1	-1.3527611886488888	1
112	50	1	-0.42912256917699115	1
112	50	1	0.07516619199555553	1
112	50	1	0.4568881645622222	1
112	50	1	0.8463582874052864	1
112	50	1	1.370355383663697	0.8823529411764706
112	50	1	2.3996080321492204	1
112	50	NA	0.07516619199555553	1
112	50	NA	0.8463582874052864	1
112	50	NA	1.370355383663697	1
112	50	NA	2.3996080321492204	1
114	5	0	-2.2421644878318583	0
114	5	0	-1.3527611886488888	0
114	5	0	-0.9292921247632744	0
114	5	0	-0.42912256917699115	0
114	5	0	-0.1847670895389755	0
114	5	0	0.4568881645622222	0
114	5	0	0.8463582874052864	0
114	5	NA	-1.3527611886488888	0
114	5	NA	-0.42912256917699115	0
114	5	NA	-0.1847670895389755	0
114	5	NA	0.4568881645622222	0
114	10	0	-2.2421644878318583	0.5
114	10	0	-0.9292921247632744	0.5
114	10	0	-0.1847670895389755	1
114	10	0	0.07516619199555553	1
114	10	1	-2.2421644878318583	1
114	10	1	-1.3527611886488888	0.8571428571428571
114	10	1	-0.9292921247632744	0.625
114	10	1	-0.1847670895389755	0.6666666666666666
114	10	1	0.07516619199555553	0.8
114	10	1	0.8463582874052864	1
114	10	1	1.370355383663697	1
114	10	NA	-0.9292921247632744	0
114	10	NA	-0.1847670895389755	0
114	10	NA	0.07516619199555553	1
114	50	0	2.3996080321492204	1
114	50	1	-1.3527611886488888	1
114	50	1	-0.9292921247632744	1
114	50	1	-0.42912256917699115	1
114	50	1	0.07516619199555553	0.8888888888888888
114	50	1	0.8463582874052864	1
114	50	1	1.370355383663697	1
114	50	1	2.3996080321492204	1
114	50	NA	1.370355383663697	1
114	50	NA	2.3996080321492204	1
115	5	0	-2.2421644878318583	0
115	5	0	-1.3527611886488888	0
115	5	0	-0.9292921247632744	0
115	5	0	-0.42912256917699115	0
115	5	0	-0.1847670895389755	0
115	5	0	0.4568881645622222	0
115	5	0	0.8463582874052864	0
115	5	NA	-2.2421644878318583	0
115	5	NA	-0.9292921247632744	0
115	5	NA	-0.1847670895389755	0
115	10	0	-1.3527611886488888	0.75
115	10	0	-0.42912256917699115	1
115	10	0	0.07516619199555553	0.6666666666666666
115	10	0	0.8463582874052864	1
115	10	1	-2.2421644878318583	0
115	10	1	-1.3527611886488888	0.5
115	10	1	-0.9292921247632744	0.8571428571428571
115	10	1	-0.42912256917699115	0.8333333333333334
115	10	1	0.07516619199555553	0.8
115	10	1	0.8463582874052864	0.75
115	10	NA	-1.3527611886488888	0.5
115	10	NA	-0.9292921247632744	1
115	10	NA	-0.42912256917699115	1
115	50	0	-0.42912256917699115	1
115	50	0	0.4568881645622222	0
115	50	0	1.370355383663697	1
115	50	0	2.3996080321492204	1
115	50	1	-0.42912256917699115	1
115	50	1	0.4568881645622222	0.9090909090909091
115	50	1	0.8463582874052864	0
115	50	1	1.370355383663697	0.8666666666666667
115	50	1	2.3996080321492204	0.9166666666666666
115	50	NA	0.8463582874052864	1
115	50	NA	1.370355383663697	1
115	50	NA	2.3996080321492204	1
116	5	0	-2.2421644878318583	0
116	5	0	-1.3527611886488888	0
116	5	0	-0.9292921247632744	0
116	5	0	-0.42912256917699115	0
116	5	0	-0.1847670895389755	0
116	5	0	0.4568881645622222	0.14285714285714285
116	5	1	-2.2421644878318583	1
116	5	1	-1.3527611886488888	1
116	5	1	-0.42912256917699115	1
116	5	1	0.4568881645622222	1
116	5	NA	-2.2421644878318583	0.5
116	5	NA	-1.3527611886488888	0
116	5	NA	-0.42912256917699115	0
116	10	0	-2.2421644878318583	0
116	10	0	-1.3527611886488888	0.16666666666666666
116	10	0	-0.9292921247632744	0
116	10	0	-0.1847670895389755	0.3
116	10	0	0.07516619199555553	0
116	10	0	0.4568881645622222	0.25
116	10	0	0.8463582874052864	0.42857142857142855
116	10	1	-1.3527611886488888	1
116	10	1	-0.9292921247632744	0.75
116	10	1	-0.1847670895389755	0.6666666666666666
116	10	1	0.07516619199555553	0.6
116	10	1	0.4568881645622222	0
116	10	1	0.8463582874052864	1
116	10	NA	-0.9292921247632744	0
116	10	NA	0.8463582874052864	0
116	50	0	-0.42912256917699115	0.5
116	50	0	0.8463582874052864	1
116	50	1	-1.3527611886488888	1
116	50	1	-0.42912256917699115	0.8333333333333334
116	50	1	0.07516619199555553	1
116	50	1	0.4568881645622222	1
116	50	1	0.8463582874052864	1
116	50	1	1.370355383663697	1
116	50	1	2.3996080321492204	1
116	50	NA	2.3996080321492204	1
117	5	0	-2.2421644878318583	0.16666666666666666
117	5	0	-1.3527611886488888	0.3333333333333333
117	5	0	-0.42912256917699115	0.16666666666666666
117	5	0	-0.1847670895389755	0.625
117	5	0	0.4568881645622222	0.6666666666666666
117	5	1	-1.3527611886488888	0
117	5	1	-0.42912256917699115	0
117	5	1	-0.1847670895389755	0.6666666666666666
117	5	1	0.4568881645622222	0.7142857142857143
117	5	NA	-2.2421644878318583	0
117	5	NA	-1.3527611886488888	0
117	5	NA	-0.42912256917699115	1
117	5	NA	0.4568881645622222	0
117	10	0	-2.2421644878318583	1
117	10	0	-0.9292921247632744	1
117	10	0	-0.1847670895389755	1
117	10	0	0.8463582874052864	1
117	10	1	-2.2421644878318583	0.6666666666666666
117	10	1	-1.3527611886488888	0.8
117	10	1	-0.9292921247632744	0.75
117	10	1	-0.1847670895389755	0.625
117	10	1	0.07516619199555553	1
117	10	1	0.4568881645622222	0
117	10	1	0.8463582874052864	0.6666666666666666
117	10	NA	-2.2421644878318583	1
117	10	NA	-1.3527611886488888	1
117	10	NA	-0.9292921247632744	1
117	10	NA	-0.42912256917699115	1
117	10	NA	0.8463582874052864	1
117	50	1	-0.42912256917699115	1
117	50	1	0.07516619199555553	1
117	50	1	0.4568881645622222	1
117	50	1	0.8463582874052864	1
117	50	1	1.370355383663697	1
117	50	1	2.3996080321492204	1
117	50	NA	0.4568881645622222	1
117	50	NA	2.3996080321492204	1
118	5	0	-2.2421644878318583	0.5
118	5	0	-1.3527611886488888	0
118	5	0	-0.9292921247632744	0.5
118	5	0	-0.42912256917699115	0
118	5	0	-0.1847670895389755	0.6666666666666666
118	5	0	0.07516619199555553	0.5
118	5	0	0.4568881645622222	0
118	5	0	0.8463582874052864	0.5
118	5	1	-2.2421644878318583	0
118	5	1	-0.9292921247632744	0.2
118	5	1	-0.1847670895389755	0.25
118	5	1	0.07516619199555553	1
118	5	1	0.8463582874052864	0
118	5	NA	-1.3527611886488888	0
118	5	NA	-0.9292921247632744	0.5
118	5	NA	-0.1847670895389755	0
118	5	NA	0.8463582874052864	1
118	10	1	-2.2421644878318583	1
118	10	1	-1.3527611886488888	1
118	10	1	-0.9292921247632744	1
118	10	1	-0.42912256917699115	1
118	10	1	-0.1847670895389755	1
118	10	1	0.07516619199555553	1
118	10	1	0.8463582874052864	1
118	10	1	1.370355383663697	1
118	10	NA	-1.3527611886488888	1
118	10	NA	-0.42912256917699115	1
118	10	NA	0.07516619199555553	1
118	10	NA	0.8463582874052864	1
118	50	0	1.370355383663697	1
118	50	1	-1.3527611886488888	1
118	50	1	-0.42912256917699115	1
118	50	1	0.07516619199555553	1
118	50	1	0.4568881645622222	1
118	50	1	1.370355383663697	1
118	50	1	2.3996080321492204	0.9285714285714286
118	50	NA	1.370355383663697	1
118	50	NA	2.3996080321492204	1
119	5	0	-2.2421644878318583	0
119	5	0	-1.3527611886488888	0.09090909090909091
119	5	0	-0.9292921247632744	0
119	5	0	-0.42912256917699115	0
119	5	0	-0.1847670895389755	0
119	5	0	0.4568881645622222	0
119	5	0	0.8463582874052864	0
119	5	1	-0.1847670895389755	0
119	5	NA	-2.2421644878318583	0
119	5	NA	-0.9292921247632744	0
119	5	NA	-0.1847670895389755	0
119	10	0	-0.9292921247632744	1
119	10	0	0.07516619199555553	1
119	10	0	0.8463582874052864	1
119	10	1	-2.2421644878318583	1
119	10	1	-1.3527611886488888	1
119	10	1	-0.9292921247632744	1
119	10	1	-0.1847670895389755	1
119	10	1	0.07516619199555553	0.7777777777777778
119	10	1	0.8463582874052864	0.9
119	10	1	1.370355383663697	1
119	10	NA	-1.3527611886488888	1
119	10	NA	-0.9292921247632744	1
119	10	NA	0.07516619199555553	1
119	50	1	0.07516619199555553	1
119	50	1	0.4568881645622222	1
119	50	1	0.8463582874052864	1
119	50	1	1.370355383663697	1
119	50	1	2.3996080321492204	1
119	50	NA	0.07516619199555553	1
119	50	NA	1.370355383663697	1
119	50	NA	2.3996080321492204	1
121	5	0	-2.2421644878318583	0
121	5	0	-1.3527611886488888	0
121	5	0	-0.9292921247632744	0.14285714285714285
121	5	0	-0.42912256917699115	0
121	5	0	-0.1847670895389755	0.13333333333333333
121	5	0	0.4568881645622222	0
121	5	0	0.8463582874052864	0
121	5	1	-0.1847670895389755	0.5
121	5	1	0.4568881645622222	0
121	5	NA	-2.2421644878318583	0
121	5	NA	-1.3527611886488888	0
121	5	NA	-0.42912256917699115	0
121	5	NA	0.4568881645622222	0
121	10	0	-2.2421644878318583	1
121	10	0	-1.3527611886488888	1
121	10	0	-0.9292921247632744	1
121	10	0	0.07516619199555553	1
121	10	1	-2.2421644878318583	0.6
121	10	1	-1.3527611886488888	1
121	10	1	-0.9292921247632744	1
121	10	1	-0.42912256917699115	1
121	10	1	-0.1847670895389755	1
121	10	1	0.07516619199555553	0.8888888888888888
121	10	1	0.4568881645622222	1
121	10	1	0.8463582874052864	1
121	10	NA	-2.2421644878318583	1
121	10	NA	-1.3527611886488888	1
121	10	NA	0.07516619199555553	1
121	10	NA	0.8463582874052864	1
121	50	0	1.370355383663697	1
121	50	1	-1.3527611886488888	1
121	50	1	-0.42912256917699115	1
121	50	1	0.4568881645622222	1
121	50	1	0.8463582874052864	1
121	50	1	1.370355383663697	0.9411764705882353
121	50	1	2.3996080321492204	0.8571428571428571
121	50	NA	0.4568881645622222	1
121	50	NA	2.3996080321492204	1
122	5	0	-2.2421644878318583	0
122	5	0	-1.3527611886488888	0
122	5	0	-0.42912256917699115	0.047619047619047616
122	5	0	0.4568881645622222	0.2727272727272727
122	5	1	-1.3527611886488888	0
122	5	1	-0.42912256917699115	0.5
122	5	1	0.4568881645622222	0.5
122	5	NA	-2.2421644878318583	0
122	5	NA	0.07516619199555553	0
122	5	NA	0.4568881645622222	0
122	10	0	0.4568881645622222	1
122	10	0	0.8463582874052864	0.5
122	10	1	-2.2421644878318583	1
122	10	1	-1.3527611886488888	1
122	10	1	-0.9292921247632744	1
122	10	1	-0.42912256917699115	1
122	10	1	-0.1847670895389755	0.9375
122	10	1	0.07516619199555553	1
122	10	1	0.4568881645622222	1
122	10	1	0.8463582874052864	0.875
122	10	NA	-2.2421644878318583	1
122	10	NA	-1.3527611886488888	1
122	10	NA	0.8463582874052864	1
122	50	0	0.8463582874052864	1
122	50	1	-0.9292921247632744	1
122	50	1	0.07516619199555553	1
122	50	1	0.8463582874052864	0.8888888888888888
122	50	1	1.370355383663697	1
122	50	1	2.3996080321492204	1
122	50	NA	0.8463582874052864	1
122	50	NA	2.3996080321492204	1
123	5	0	-2.2421644878318583	0.1111111111111111
123	5	0	-1.3527611886488888	0
123	5	0	-0.9292921247632744	0
123	5	0	-0.42912256917699115	0
123	5	0	-0.1847670895389755	0.13333333333333333
123	5	0	0.07516619199555553	0
123	5	0	0.4568881645622222	0
123	5	0	0.8463582874052864	0
123	5	1	-2.2421644878318583	1
123	5	1	-1.3527611886488888	0
123	5	1	-0.9292921247632744	1
123	5	1	-0.42912256917699115	0
123	5	1	0.07516619199555553	1
123	5	1	0.4568881645622222	1
123	5	NA	-2.2421644878318583	0
123	5	NA	-1.3527611886488888	0
123	5	NA	-0.9292921247632744	1
123	5	NA	-0.42912256917699115	1
123	10	0	-2.2421644878318583	0
123	10	0	-1.3527611886488888	0
123	10	0	-0.9292921247632744	0
123	10	0	-0.42912256917699115	0
123	10	0	-0.1847670895389755	1
123	10	0	0.07516619199555553	0
123	10	0	0.8463582874052864	0
123	10	0	1.370355383663697	0
123	10	1	-1.3527611886488888	1
123	10	1	-0.9292921247632744	0.6666666666666666
123	10	1	-0.42912256917699115	1
123	10	1	-0.1847670895389755	1
123	10	1	0.07516619199555553	1
123	10	1	0.8463582874052864	1
123	10	NA	-2.2421644878318583	0
123	10	NA	-1.3527611886488888	0
123	10	NA	0.07516619199555553	1
123	10	NA	0.8463582874052864	0
123	50	0	2.3996080321492204	1
123	50	1	-1.3527611886488888	1
123	50	1	-0.42912256917699115	0.8571428571428571
123	50	1	0.07516619199555553	1
123	50	1	0.4568881645622222	1
123	50	1	0.8463582874052864	1
123	50	1	1.370355383663697	1
123	50	1	2.3996080321492204	1
123	50	NA	0.07516619199555553	1
123	50	NA	1.370355383663697	1
123	50	NA	2.3996080321492204	1
124	5	0	-2.2421644878318583	0
124	5	0	-1.3527611886488888	0
124	5	0	-0.9292921247632744	0.1
124	5	0	-0.42912256917699115	0.09090909090909091
124	5	0	-0.1847670895389755	0
124	5	0	0.4568881645622222	0.07692307692307693
124	5	1	-0.9292921247632744	0
124	5	NA	-2.2421644878318583	0
124	5	NA	-0.9292921247632744	0
124	5	NA	-0.1847670895389755	0
124	10	0	-2.2421644878318583	0
124	10	0	-1.3527611886488888	0.5
124	10	0	-0.9292921247632744	0
124	10	0	-0.1847670895389755	0.6666666666666666
124	10	0	0.07516619199555553	0.5
124	10	0	0.4568881645622222	1
124	10	0	0.8463582874052864	1
124	10	1	-2.2421644878318583	1
124	10	1	-1.3527611886488888	1
124	10	1	-0.9292921247632744	0.75
124	10	1	-0.42912256917699115	1
124	10	1	-0.1847670895389755	0
124	10	1	0.07516619199555553	0.8
124	10	1	0.8463582874052864	0.7777777777777778
124	10	NA	-2.2421644878318583	0
124	10	NA	0.07516619199555553	0.5
124	50	1	-0.9292921247632744	1
124	50	1	-0.42912256917699115	1
124	50	1	-0.1847670895389755	1
124	50	1	0.4568881645622222	1
124	50	1	1.370355383663697	1
124	50	1	2.3996080321492204	1
124	50	NA	0.4568881645622222	1
124	50	NA	2.3996080321492204	1
125	5	0	-2.2421644878318583	0.16666666666666666
125	5	0	-1.3527611886488888	0
125	5	0	-0.9292921247632744	0
125	5	0	-0.42912256917699115	0
125	5	0	-0.1847670895389755	0.25
125	5	0	0.4568881645622222	0.2222222222222222
125	5	1	-2.2421644878318583	1
125	5	1	-1.3527611886488888	0
125	5	1	-0.9292921247632744	0
125	5	1	0.4568881645622222	0
125	5	NA	-2.2421644878318583	0
125	5	NA	-0.9292921247632744	0
125	5	NA	-0.1847670895389755	0
125	5	NA	0.4568881645622222	0
125	10	0	-2.2421644878318583	0.16666666666666666
125	10	0	-1.3527611886488888	0
125	10	0	-0.9292921247632744	0.3333333333333333
125	10	0	-0.42912256917699115	0
125	10	0	-0.1847670895389755	1
125	10	0	0.07516619199555553	1
125	10	0	0.8463582874052864	0.75
125	10	1	-1.3527611886488888	0.5
125	10	1	-0.9292921247632744	0.42857142857142855
125	10	1	-0.1847670895389755	1
125	10	1	0.07516619199555553	0.5
125	10	1	0.8463582874052864	0.75
125	10	NA	-2.2421644878318583	1
125	10	NA	-1.3527611886488888	1
125	10	NA	-0.42912256917699115	0
125	10	NA	0.07516619199555553	0.5
125	50	1	-0.42912256917699115	1
125	50	1	0.07516619199555553	1
125	50	1	0.4568881645622222	1
125	50	1	0.8463582874052864	1
125	50	1	1.370355383663697	1
125	50	1	2.3996080321492204	1
125	50	NA	-0.42912256917699115	1
125	50	NA	2.3996080321492204	1
126	5	0	-2.2421644878318583	0
126	5	0	-1.3527611886488888	0
126	5	0	-0.9292921247632744	0
126	5	0	-0.42912256917699115	0
126	5	0	-0.1847670895389755	0.16666666666666666
126	5	0	0.4568881645622222	0
126	5	0	0.8463582874052864	0
126	5	1	-2.2421644878318583	0
126	5	NA	-2.2421644878318583	0
126	5	NA	-1.3527611886488888	0
126	5	NA	-0.42912256917699115	0
126	10	0	-2.2421644878318583	0.45454545454545453
126	10	0	-1.3527611886488888	0
126	10	0	-0.9292921247632744	0.2857142857142857
126	10	0	-0.1847670895389755	0.75
126	10	0	0.07516619199555553	0.6666666666666666
126	10	0	0.8463582874052864	1
126	10	1	-2.2421644878318583	0
126	10	1	-1.3527611886488888	0.5
126	10	1	-0.9292921247632744	0.25
126	10	1	-0.1847670895389755	0
126	10	1	0.07516619199555553	0.6666666666666666
126	10	1	0.8463582874052864	0.3333333333333333
126	10	NA	-0.9292921247632744	0.5
126	10	NA	0.07516619199555553	0
126	10	NA	0.8463582874052864	1
126	50	1	-0.42912256917699115	1
126	50	1	0.07516619199555553	1
126	50	1	0.4568881645622222	1
126	50	1	0.8463582874052864	1
126	50	1	1.370355383663697	1
126	50	1	2.3996080321492204	1
126	50	NA	0.8463582874052864	1
126	50	NA	1.370355383663697	1
126	50	NA	2.3996080321492204	1
128	5	0	-2.2421644878318583	0
128	5	0	-1.3527611886488888	0
128	5	0	-0.9292921247632744	0
128	5	0	-0.42912256917699115	0
128	5	0	-0.1847670895389755	0
128	5	0	0.4568881645622222	0
128	5	NA	-2.2421644878318583	0
128	5	NA	-1.3527611886488888	0
128	5	NA	-0.42912256917699115	0
128	10	0	-2.2421644878318583	0.25
128	10	0	-1.3527611886488888	0.5714285714285714
128	10	0	-0.9292921247632744	0
128	10	0	-0.42912256917699115	0
128	10	0	-0.1847670895389755	0
128	10	0	0.07516619199555553	0.4444444444444444
128	10	0	0.8463582874052864	0.4
128	10	1	-2.2421644878318583	0.5
128	10	1	-1.3527611886488888	1
128	10	1	-0.9292921247632744	0.5714285714285714
128	10	1	0.07516619199555553	0.3333333333333333
128	10	1	0.8463582874052864	0
128	10	NA	-1.3527611886488888	0
128	10	NA	0.07516619199555553	0
128	10	NA	0.8463582874052864	1
128	50	1	-0.42912256917699115	1
128	50	1	0.4568881645622222	1
128	50	1	0.8463582874052864	1
128	50	1	1.370355383663697	1
128	50	1	2.3996080321492204	1
128	50	NA	-0.42912256917699115	1
128	50	NA	2.3996080321492204	1
130	5	0	-2.2421644878318583	0
130	5	0	-1.3527611886488888	0
130	5	0	-0.42912256917699115	0
130	5	0	-0.1847670895389755	0.16666666666666666
130	5	0	0.4568881645622222	0.07142857142857142
130	5	0	0.8463582874052864	0
130	5	1	-0.1847670895389755	0
130	5	1	0.4568881645622222	0
130	5	NA	-0.9292921247632744	0
130	5	NA	-0.42912256917699115	0
130	5	NA	0.4568881645622222	0
130	10	0	-2.2421644878318583	0.3
130	10	0	-1.3527611886488888	0.25
130	10	0	-0.9292921247632744	0.09090909090909091
130	10	0	-0.42912256917699115	0
130	10	0	-0.1847670895389755	0.2222222222222222
130	10	0	0.07516619199555553	0
130	10	0	0.8463582874052864	0.8333333333333334
130	10	1	-2.2421644878318583	0
130	10	1	-1.3527611886488888	0.5
130	10	1	-0.1847670895389755	0
130	10	1	0.07516619199555553	0
130	10	1	0.8463582874052864	0.25
130	10	NA	-0.9292921247632744	0
130	10	NA	0.8463582874052864	1
130	50	0	2.3996080321492204	1
130	50	1	-0.42912256917699115	1
130	50	1	0.07516619199555553	1
130	50	1	0.4568881645622222	1
130	50	1	0.8463582874052864	1
130	50	1	1.370355383663697	1
130	50	1	2.3996080321492204	1
130	50	NA	2.3996080321492204	0.75
131	5	0	-2.2421644878318583	0
131	5	0	-1.3527611886488888	0.14285714285714285
131	5	0	-0.42912256917699115	0.125
131	5	0	-0.1847670895389755	0
131	5	0	0.4568881645622222	0.09090909090909091
131	5	1	0.4568881645622222	1
131	5	NA	-2.2421644878318583	0
131	5	NA	-1.3527611886488888	0
131	5	NA	-0.42912256917699115	0
131	5	NA	-0.1847670895389755	0
131	10	0	-2.2421644878318583	0
131	10	0	-1.3527611886488888	0.6666666666666666
131	10	0	-0.9292921247632744	1
131	10	0	-0.1847670895389755	1
131	10	1	-2.2421644878318583	0.6
131	10	1	-1.3527611886488888	0.5
131	10	1	-0.9292921247632744	1
131	10	1	-0.1847670895389755	1
131	10	1	0.07516619199555553	1
131	10	1	0.8463582874052864	0.75
131	10	NA	-2.2421644878318583	0
131	10	NA	-0.9292921247632744	1
131	10	NA	0.07516619199555553	0.6666666666666666
131	50	0	2.3996080321492204	1
131	50	1	-1.3527611886488888	1
131	50	1	-0.42912256917699115	1
131	50	1	0.07516619199555553	1
131	50	1	0.4568881645622222	1
131	50	1	0.8463582874052864	1
131	50	1	1.370355383663697	0.9285714285714286
131	50	1	2.3996080321492204	1
131	50	NA	1.370355383663697	1
131	50	NA	2.3996080321492204	1
132	5	0	-2.2421644878318583	0
132	5	0	-1.3527611886488888	0
132	5	0	-0.9292921247632744	0
132	5	0	-0.42912256917699115	0
132	5	0	-0.1847670895389755	0
132	5	0	0.4568881645622222	0
132	5	0	0.8463582874052864	0.3333333333333333
132	5	1	-0.42912256917699115	0
132	5	NA	-2.2421644878318583	0
132	5	NA	-1.3527611886488888	0
132	5	NA	-0.42912256917699115	0
132	10	0	-2.2421644878318583	0
132	10	0	-1.3527611886488888	1
132	10	0	-0.9292921247632744	0.5
132	10	0	-0.1847670895389755	1
132	10	0	0.07516619199555553	0
132	10	0	0.8463582874052864	0.6666666666666666
132	10	1	-2.2421644878318583	0.4
132	10	1	-1.3527611886488888	1
132	10	1	-0.9292921247632744	0.8
132	10	1	-0.1847670895389755	0.625
132	10	1	0.07516619199555553	0.6666666666666666
132	10	1	0.4568881645622222	1
132	10	1	0.8463582874052864	0.625
132	10	NA	-2.2421644878318583	1
132	10	NA	-1.3527611886488888	1
132	10	NA	-0.9292921247632744	0
132	10	NA	0.07516619199555553	1
132	50	1	-0.42912256917699115	1
132	50	1	0.07516619199555553	1
132	50	1	0.4568881645622222	1
132	50	1	0.8463582874052864	1
132	50	1	1.370355383663697	1
132	50	1	2.3996080321492204	1
132	50	NA	0.4568881645622222	1
132	50	NA	1.370355383663697	1
132	50	NA	2.3996080321492204	1
133	5	0	-2.2421644878318583	0.2
133	5	0	-1.3527611886488888	0
133	5	0	-0.1847670895389755	0
133	5	0	0.07516619199555553	0.1
133	5	0	0.8463582874052864	0.5
133	5	1	-2.2421644878318583	0.5
133	5	1	-1.3527611886488888	0.5
133	5	1	-0.1847670895389755	0.3333333333333333
133	5	1	0.07516619199555553	1
133	5	1	0.8463582874052864	1
133	5	NA	-2.2421644878318583	0
133	5	NA	-1.3527611886488888	0.5
133	5	NA	-0.1847670895389755	0
133	10	0	-2.2421644878318583	0
133	10	0	-1.3527611886488888	0
133	10	0	-0.9292921247632744	0.8
133	10	0	0.07516619199555553	1
133	10	0	0.4568881645622222	1
133	10	1	-2.2421644878318583	0.625
133	10	1	-1.3527611886488888	1
133	10	1	-0.9292921247632744	0.7857142857142857
133	10	1	-0.1847670895389755	1
133	10	1	0.07516619199555553	1
133	10	1	0.8463582874052864	0.6666666666666666
133	10	1	1.370355383663697	0.75
133	10	NA	-2.2421644878318583	1
133	10	NA	-0.9292921247632744	1
133	50	1	-0.9292921247632744	1
133	50	1	0.07516619199555553	1
133	50	1	0.8463582874052864	1
133	50	1	1.370355383663697	1
133	50	1	2.3996080321492204	1
133	50	NA	0.07516619199555553	1
133	50	NA	1.370355383663697	1
133	50	NA	2.3996080321492204	1
135	5	0	-2.2421644878318583	0.2
135	5	0	-1.3527611886488888	0.09090909090909091
135	5	0	-0.42912256917699115	0.07692307692307693
135	5	0	-0.1847670895389755	0
135	5	0	0.07516619199555553	0
135	5	0	0.4568881645622222	0.23076923076923078
135	5	1	-2.2421644878318583	1
135	5	1	0.4568881645622222	0.25
135	5	NA	-2.2421644878318583	0
135	5	NA	0.4568881645622222	0
135	10	0	-0.1847670895389755	1
135	10	0	0.4568881645622222	1
135	10	1	-2.2421644878318583	1
135	10	1	-1.3527611886488888	1
135	10	1	-0.9292921247632744	1
135	10	1	-0.42912256917699115	1
135	10	1	-0.1847670895389755	0.9090909090909091
135	10	1	0.07516619199555553	1
135	10	1	0.4568881645622222	0.75
135	10	1	0.8463582874052864	1
135	10	NA	-0.9292921247632744	1
135	10	NA	0.07516619199555553	1
135	10	NA	0.8463582874052864	1
135	50	1	-1.3527611886488888	1
135	50	1	-0.42912256917699115	1
135	50	1	0.07516619199555553	1
135	50	1	0.4568881645622222	1
135	50	1	0.8463582874052864	1
135	50	1	1.370355383663697	1
135	50	1	2.3996080321492204	1
135	50	NA	1.370355383663697	1
135	50	NA	2.3996080321492204	1
