# Supplementary material for: Activity in human dorsal raphe nucleus signals changes in behavioural policy
Source: Nat Commun. 2026 Feb 14;17:1665. doi: 10.1038/s41467-026-68349-9 (PMC12909899; doi:10.1038/s41467-026-68349-9)
Supplement: Supplementary file 4 — Source Data [file 41467_2026_68349_MOESM4_ESM.zip › source_data/fig_2_B_iii.csv]

env	trial_n_block	mag_factor	m
poor	1	50-points	100
poor	2	50-points	91.66666666666666
poor	3	50-points	100
poor	4	50-points	100
poor	5	50-points	95.23809523809523
poor	6	50-points	100
poor	7	50-points	100
poor	8	50-points	100
poor	9	50-points	100
poor	10	50-points	96.29629629629629
poor	11	50-points	96.29629629629629
poor	12	50-points	96.29629629629629
poor	13	50-points	100
poor	14	50-points	100
poor	15	50-points	100
poor	16	50-points	100
poor	17	50-points	100
poor	18	50-points	100
poor	19	50-points	100
poor	20	50-points	100
poor	21	50-points	100
rich	1	50-points	98.59154929577466
rich	2	50-points	100
rich	3	50-points	98.48484848484848
rich	4	50-points	98.52941176470588
rich	5	50-points	96.15384615384616
rich	6	50-points	100
rich	7	50-points	100
rich	8	50-points	100
rich	9	50-points	98.71794871794873
rich	10	50-points	93.75
rich	11	50-points	100
rich	12	50-points	100
rich	13	50-points	100
rich	14	50-points	96.7741935483871
rich	15	50-points	98.4126984126984
rich	16	50-points	94.11764705882352
rich	17	50-points	95.45454545454545
rich	18	50-points	100
rich	19	50-points	100
rich	20	50-points	100
