# Supplementary material for: Activity in human dorsal raphe nucleus signals changes in behavioural policy
Source: Nat Commun. 2026 Feb 14;17:1665. doi: 10.1038/s41467-026-68349-9 (PMC12909899; doi:10.1038/s41467-026-68349-9)
Supplement: Supplementary file 4 — Source Data [file 41467_2026_68349_MOESM4_ESM.zip › source_data/fig_4_C.csv]

m	se	region	glm	contrast	timepoint	facet_label
-0.00233886581753051	0.0169785113104125	DRN	GLM_04.1	contr_1	-2	(i) Policy switch [DRN]
-0.0013706512018235	0.0170237735100902	DRN	GLM_04.1	contr_1	-1.9107142857142858	(i) Policy switch [DRN]
-3.69169561888778e-4	0.0170482956403493	DRN	GLM_04.1	contr_1	-1.8214285714285714	(i) Policy switch [DRN]
6.5485991659994e-4	0.0170465634283594	DRN	GLM_04.1	contr_1	-1.7321428571428572	(i) Policy switch [DRN]
0.00169383448619779	0.0170142307243012	DRN	GLM_04.1	contr_1	-1.6428571428571428	(i) Policy switch [DRN]
0.00274303714494274	0.0169482650746847	DRN	GLM_04.1	contr_1	-1.5535714285714286	(i) Policy switch [DRN]
0.00378933347036292	0.0168488851552108	DRN	GLM_04.1	contr_1	-1.4642857142857144	(i) Policy switch [DRN]
0.00481221936312906	0.0167182027743594	DRN	GLM_04.1	contr_1	-1.375	(i) Policy switch [DRN]
0.00579927125782345	0.0165601170553812	DRN	GLM_04.1	contr_1	-1.2857142857142858	(i) Policy switch [DRN]
0.0067434506199502	0.0163807939427606	DRN	GLM_04.1	contr_1	-1.1964285714285714	(i) Policy switch [DRN]
0.00763995449947449	0.0161892023230843	DRN	GLM_04.1	contr_1	-1.1071428571428572	(i) Policy switch [DRN]
0.0084781037152347	0.0159945428832276	DRN	GLM_04.1	contr_1	-1.0178571428571428	(i) Policy switch [DRN]
0.00924312704220819	0.0158050252187489	DRN	GLM_04.1	contr_1	-0.9285714285714286	(i) Policy switch [DRN]
0.0099227488704726	0.0156282476412887	DRN	GLM_04.1	contr_1	-0.8392857142857142	(i) Policy switch [DRN]
0.0105111665615324	0.0154711174675606	DRN	GLM_04.1	contr_1	-0.75	(i) Policy switch [DRN]
0.0110138991741035	0.0153407083804525	DRN	GLM_04.1	contr_1	-0.6607142857142858	(i) Policy switch [DRN]
0.0114386784845964	0.0152441502904078	DRN	GLM_04.1	contr_1	-0.5714285714285716	(i) Policy switch [DRN]
0.0117956992327574	0.0151876022288896	DRN	GLM_04.1	contr_1	-0.4821428571428572	(i) Policy switch [DRN]
0.012097395778796	0.0151747705713301	DRN	GLM_04.1	contr_1	-0.3928571428571428	(i) Policy switch [DRN]
0.0123592364843387	0.0152072478740479	DRN	GLM_04.1	contr_1	-0.3035714285714284	(i) Policy switch [DRN]
0.0126050712451807	0.015285829102289	DRN	GLM_04.1	contr_1	-0.2142857142857142	(i) Policy switch [DRN]
0.0128530557950098	0.0154089108013629	DRN	GLM_04.1	contr_1	-0.125	(i) Policy switch [DRN]
0.0131218617620443	0.0155706262857901	DRN	GLM_04.1	contr_1	-0.03571428571428581	(i) Policy switch [DRN]
0.013419323549335	0.0157620396019301	DRN	GLM_04.1	contr_1	0.05357142857142838	(i) Policy switch [DRN]
0.0137517295371709	0.0159717563488631	DRN	GLM_04.1	contr_1	0.1428571428571428	(i) Policy switch [DRN]
0.0141221919044456	0.0161873904864227	DRN	GLM_04.1	contr_1	0.2321428571428572	(i) Policy switch [DRN]
0.0145413114821423	0.0163971069261321	DRN	GLM_04.1	contr_1	0.3214285714285716	(i) Policy switch [DRN]
0.0150232641897774	0.0165897579470609	DRN	GLM_04.1	contr_1	0.4107142857142856	(i) Policy switch [DRN]
0.0155757120736247	0.0167539290158128	DRN	GLM_04.1	contr_1	0.5	(i) Policy switch [DRN]
0.0162032912195723	0.0168783915335083	DRN	GLM_04.1	contr_1	0.5892857142857144	(i) Policy switch [DRN]
0.0169139826177539	0.0169523341617203	DRN	GLM_04.1	contr_1	0.6785714285714284	(i) Policy switch [DRN]
0.0177215191467702	0.0169660625802641	DRN	GLM_04.1	contr_1	0.7678571428571432	(i) Policy switch [DRN]
0.0186378286730945	0.0169129703130884	DRN	GLM_04.1	contr_1	0.8571428571428568	(i) Policy switch [DRN]
0.019670100935852	0.0167884161252455	DRN	GLM_04.1	contr_1	0.9464285714285716	(i) Policy switch [DRN]
0.0208173021961427	0.0165894519105349	DRN	GLM_04.1	contr_1	1.0357142857142856	(i) Policy switch [DRN]
0.022067692175912	0.0163162361173677	DRN	GLM_04.1	contr_1	1.125	(i) Policy switch [DRN]
0.0234109015330558	0.0159716207961375	DRN	GLM_04.1	contr_1	1.2142857142857144	(i) Policy switch [DRN]
0.0248350418044686	0.0155613669128278	DRN	GLM_04.1	contr_1	1.3035714285714284	(i) Policy switch [DRN]
0.026328069729685	0.0150938830863603	DRN	GLM_04.1	contr_1	1.3928571428571432	(i) Policy switch [DRN]
0.0278726953676467	0.0145813578739482	DRN	GLM_04.1	contr_1	1.4821428571428568	(i) Policy switch [DRN]
0.0294415578983108	0.0140414075356982	DRN	GLM_04.1	contr_1	1.5714285714285716	(i) Policy switch [DRN]
0.0310053417684897	0.0134963027320421	DRN	GLM_04.1	contr_1	1.6607142857142856	(i) Policy switch [DRN]
0.0325323677350636	0.0129718216711362	DRN	GLM_04.1	contr_1	1.75	(i) Policy switch [DRN]
0.0339998754432827	0.0124947420783134	DRN	GLM_04.1	contr_1	1.8392857142857144	(i) Policy switch [DRN]
0.0353861627834446	0.0120912174491423	DRN	GLM_04.1	contr_1	1.9285714285714284	(i) Policy switch [DRN]
0.0366761750642461	0.0117847536184828	DRN	GLM_04.1	contr_1	2.0178571428571432	(i) Policy switch [DRN]
0.0378506347429109	0.0115931080373853	DRN	GLM_04.1	contr_1	2.1071428571428568	(i) Policy switch [DRN]
0.0388901571861473	0.0115257353102026	DRN	GLM_04.1	contr_1	2.196428571428571	(i) Policy switch [DRN]
0.0397779014670368	0.0115828868145452	DRN	GLM_04.1	contr_1	2.2857142857142856	(i) Policy switch [DRN]
0.0405022359170466	0.011755608629650501	DRN	GLM_04.1	contr_1	2.375	(i) Policy switch [DRN]
0.0410452926799371	0.0120275374687823	DRN	GLM_04.1	contr_1	2.4642857142857144	(i) Policy switch [DRN]
0.0413853290678544	0.0123764487218384	DRN	GLM_04.1	contr_1	2.553571428571429	(i) Policy switch [DRN]
0.0415055588812564	0.0127782006224321	DRN	GLM_04.1	contr_1	2.6428571428571432	(i) Policy switch [DRN]
0.0413947197024224	0.0132090743331187	DRN	GLM_04.1	contr_1	2.7321428571428568	(i) Policy switch [DRN]
0.0410507224546031	0.013646783647126	DRN	GLM_04.1	contr_1	2.821428571428571	(i) Policy switch [DRN]
0.0404800351218295	0.0140709485044435	DRN	GLM_04.1	contr_1	2.9107142857142856	(i) Policy switch [DRN]
0.0396879871167411	0.0144651648720985	DRN	GLM_04.1	contr_1	3	(i) Policy switch [DRN]
0.0386831499755433	0.0148158646975168	DRN	GLM_04.1	contr_1	3.0892857142857135	(i) Policy switch [DRN]
0.0374756195383206	0.0151123277035451	DRN	GLM_04.1	contr_1	3.178571428571429	(i) Policy switch [DRN]
0.0360823556656006	0.0153465463912954	DRN	GLM_04.1	contr_1	3.2678571428571432	(i) Policy switch [DRN]
0.0345298744261991	0.0155148243180613	DRN	GLM_04.1	contr_1	3.3571428571428568	(i) Policy switch [DRN]
0.0328539750836034	0.0156160977310274	DRN	GLM_04.1	contr_1	3.446428571428571	(i) Policy switch [DRN]
0.0310956982001243	0.0156523778121268	DRN	GLM_04.1	contr_1	3.5357142857142865	(i) Policy switch [DRN]
0.0292914100398404	0.0156281546514606	DRN	GLM_04.1	contr_1	3.625	(i) Policy switch [DRN]
0.0274759566351487	0.0155501177771893	DRN	GLM_04.1	contr_1	3.7142857142857135	(i) Policy switch [DRN]
0.0256749939509711	0.0154274345169583	DRN	GLM_04.1	contr_1	3.803571428571429	(i) Policy switch [DRN]
0.0239153678217816	0.0152712476949179	DRN	GLM_04.1	contr_1	3.8928571428571432	(i) Policy switch [DRN]
0.0222233442314817	0.0150954608101755	DRN	GLM_04.1	contr_1	3.9821428571428568	(i) Policy switch [DRN]
0.0206267452955039	0.014915084690013	DRN	GLM_04.1	contr_1	4.071428571428571	(i) Policy switch [DRN]
0.019144439665569	0.0147441715553308	DRN	GLM_04.1	contr_1	4.1607142857142865	(i) Policy switch [DRN]
0.0178002066284814	0.0145936395036306	DRN	GLM_04.1	contr_1	4.25	(i) Policy switch [DRN]
0.0166208748986544	0.0144710216291234	DRN	GLM_04.1	contr_1	4.3392857142857135	(i) Policy switch [DRN]
0.015630766290896	0.0143807847281852	DRN	GLM_04.1	contr_1	4.428571428571429	(i) Policy switch [DRN]
0.0148492901909817	0.0143256257403146	DRN	GLM_04.1	contr_1	4.517857142857143	(i) Policy switch [DRN]
0.0142869879959573	0.0143057649465612	DRN	GLM_04.1	contr_1	4.607142857142857	(i) Policy switch [DRN]
0.0139478733867263	0.0143195789631905	DRN	GLM_04.1	contr_1	4.696428571428571	(i) Policy switch [DRN]
0.0138341894715699	0.0143636360632049	DRN	GLM_04.1	contr_1	4.7857142857142865	(i) Policy switch [DRN]
0.0139429748239308	0.0144336679032331	DRN	GLM_04.1	contr_1	4.875	(i) Policy switch [DRN]
0.0142684606204924	0.014523514334543	DRN	GLM_04.1	contr_1	4.9642857142857135	(i) Policy switch [DRN]
0.0147968566760878	0.0146257114330284	DRN	GLM_04.1	contr_1	5.053571428571429	(i) Policy switch [DRN]
0.015507044813723	0.0147329679642615	DRN	GLM_04.1	contr_1	5.142857142857143	(i) Policy switch [DRN]
0.0163662380657187	0.014838171604716	DRN	GLM_04.1	contr_1	5.232142857142857	(i) Policy switch [DRN]
0.0173338920382417	0.0149339634577634	DRN	GLM_04.1	contr_1	5.321428571428571	(i) Policy switch [DRN]
0.018370923316596	0.0150141324708086	DRN	GLM_04.1	contr_1	5.4107142857142865	(i) Policy switch [DRN]
0.0194416054016322	0.0150726379761793	DRN	GLM_04.1	contr_1	5.5	(i) Policy switch [DRN]
0.02051844110597	0.0151035172220484	DRN	GLM_04.1	contr_1	5.5892857142857135	(i) Policy switch [DRN]
0.0215737423457306	0.0151027618652501	DRN	GLM_04.1	contr_1	5.678571428571429	(i) Policy switch [DRN]
0.0225806905071939	0.015067548928575	DRN	GLM_04.1	contr_1	5.767857142857143	(i) Policy switch [DRN]
0.0235110632667939	0.0149980718733572	DRN	GLM_04.1	contr_1	5.857142857142857	(i) Policy switch [DRN]
0.0243461778230893	0.0148961457514484	DRN	GLM_04.1	contr_1	5.946428571428571	(i) Policy switch [DRN]
0.0250628787948029	0.0147655077825722	DRN	GLM_04.1	contr_1	6.0357142857142865	(i) Policy switch [DRN]
0.0256317926729748	0.0146105105499839	DRN	GLM_04.1	contr_1	6.125	(i) Policy switch [DRN]
0.0260221237046673	0.0144352043348645	DRN	GLM_04.1	contr_1	6.2142857142857135	(i) Policy switch [DRN]
0.0262072497518178	0.0142430885979267	DRN	GLM_04.1	contr_1	6.303571428571429	(i) Policy switch [DRN]
0.0261678149517213	0.0140379387696159	DRN	GLM_04.1	contr_1	6.392857142857142	(i) Policy switch [DRN]
0.0258915557216749	0.0138226665598146	DRN	GLM_04.1	contr_1	6.482142857142858	(i) Policy switch [DRN]
0.0253726419544501	0.0136005509731477	DRN	GLM_04.1	contr_1	6.571428571428571	(i) Policy switch [DRN]
0.0246122428421573	0.0133775496731043	DRN	GLM_04.1	contr_1	6.6607142857142865	(i) Policy switch [DRN]
0.0236133943670335	0.0131616028322495	DRN	GLM_04.1	contr_1	6.75	(i) Policy switch [DRN]
0.0223879551761025	0.0129626119304344	DRN	GLM_04.1	contr_1	6.8392857142857135	(i) Policy switch [DRN]
0.0209533725839418	0.0127930596543043	DRN	GLM_04.1	contr_1	6.928571428571429	(i) Policy switch [DRN]
0.0193382656480656	0.0126661458176123	DRN	GLM_04.1	contr_1	7.017857142857142	(i) Policy switch [DRN]
0.0175819310994848	0.0125940929688259	DRN	GLM_04.1	contr_1	7.107142857142858	(i) Policy switch [DRN]
0.0157242962611037	0.0125875023761384	DRN	GLM_04.1	contr_1	7.196428571428571	(i) Policy switch [DRN]
0.0137988342134304	0.012655165941593	DRN	GLM_04.1	contr_1	7.2857142857142865	(i) Policy switch [DRN]
0.0118311061518904	0.0128036671523274	DRN	GLM_04.1	contr_1	7.375	(i) Policy switch [DRN]
0.00984601556446476	0.01303581626511	DRN	GLM_04.1	contr_1	7.4642857142857135	(i) Policy switch [DRN]
0.00786699913867653	0.013351797006556	DRN	GLM_04.1	contr_1	7.553571428571429	(i) Policy switch [DRN]
0.00591563044478622	0.0137502385891743	DRN	GLM_04.1	contr_1	7.642857142857142	(i) Policy switch [DRN]
0.00400441991698609	0.0142265072505606	DRN	GLM_04.1	contr_1	7.732142857142858	(i) Policy switch [DRN]
0.00215171732827747	0.0147707937588571	DRN	GLM_04.1	contr_1	7.821428571428571	(i) Policy switch [DRN]
3.87125394183679e-4	0.0153703250619681	DRN	GLM_04.1	contr_1	7.9107142857142865	(i) Policy switch [DRN]
-0.0012562976355967	0.0160109293728919	DRN	GLM_04.1	contr_1	8	(i) Policy switch [DRN]
0.00675549678327183	0.0118110513282628	DRN	GLM_04.1b	contr_1	-2	(ii) Action switch [DRN]
0.00582875978297404	0.0118683717597574	DRN	GLM_04.1b	contr_1	-1.9107142857142858	(ii) Action switch [DRN]
0.0049268222777383	0.0119182809962877	DRN	GLM_04.1b	contr_1	-1.8214285714285714	(ii) Action switch [DRN]
0.00407618996365277	0.0119632287584557	DRN	GLM_04.1b	contr_1	-1.7321428571428572	(ii) Action switch [DRN]
0.00329927133310016	0.012007030739584	DRN	GLM_04.1b	contr_1	-1.6428571428571428	(ii) Action switch [DRN]
0.00261498342074745	0.0120537813522997	DRN	GLM_04.1b	contr_1	-1.5535714285714286	(ii) Action switch [DRN]
0.00203118676846797	0.012109234270441799	DRN	GLM_04.1b	contr_1	-1.4642857142857144	(ii) Action switch [DRN]
0.00154679506306877	0.0121789538336104	DRN	GLM_04.1b	contr_1	-1.375	(ii) Action switch [DRN]
0.00116333687447505	0.012266865918136	DRN	GLM_04.1b	contr_1	-1.2857142857142858	(ii) Action switch [DRN]
8.75322469036902e-4	0.0123758461538209	DRN	GLM_04.1b	contr_1	-1.1964285714285714	(ii) Action switch [DRN]
6.74308571496616e-4	0.012507382123082	DRN	GLM_04.1b	contr_1	-1.1071428571428572	(ii) Action switch [DRN]
5.42574264402946e-4	0.0126603293208335	DRN	GLM_04.1b	contr_1	-1.0178571428571428	(ii) Action switch [DRN]
4.63896825092573e-4	0.0128323014265751	DRN	GLM_04.1b	contr_1	-0.9285714285714286	(ii) Action switch [DRN]
4.28156479301998e-4	0.0130207552090561	DRN	GLM_04.1b	contr_1	-0.8392857142857142	(ii) Action switch [DRN]
4.26254927655679e-4	0.0132231640071866	DRN	GLM_04.1b	contr_1	-0.75	(ii) Action switch [DRN]
4.51524938004135e-4	0.0134367011205759	DRN	GLM_04.1b	contr_1	-0.6607142857142858	(ii) Action switch [DRN]
4.93883861366977e-4	0.0136573719002501	DRN	GLM_04.1b	contr_1	-0.5714285714285716	(ii) Action switch [DRN]
5.43520657450612e-4	0.0138801112031767	DRN	GLM_04.1b	contr_1	-0.4821428571428572	(ii) Action switch [DRN]
5.91926008806384e-4	0.0141002027425294	DRN	GLM_04.1b	contr_1	-0.3928571428571428	(ii) Action switch [DRN]
6.32113948646093e-4	0.0143142449341077	DRN	GLM_04.1b	contr_1	-0.3035714285714284	(ii) Action switch [DRN]
6.59515335552568e-4	0.0145218207348068	DRN	GLM_04.1b	contr_1	-0.2142857142857142	(ii) Action switch [DRN]
6.61231238180499e-4	0.0147225279520085	DRN	GLM_04.1b	contr_1	-0.125	(ii) Action switch [DRN]
6.21222855402932e-4	0.0149153919020079	DRN	GLM_04.1b	contr_1	-0.03571428571428581	(ii) Action switch [DRN]
5.20307505494944e-4	0.0150981977902779	DRN	GLM_04.1b	contr_1	0.05357142857142838	(ii) Action switch [DRN]
3.43650340314384e-4	0.0152675601917963	DRN	GLM_04.1b	contr_1	0.1428571428571428	(ii) Action switch [DRN]
8.0665547560881e-5	0.0154196788303917	DRN	GLM_04.1b	contr_1	0.2321428571428572	(ii) Action switch [DRN]
-2.67429073486812e-4	0.0155515621591759	DRN	GLM_04.1b	contr_1	0.3214285714285716	(ii) Action switch [DRN]
-6.9271535170347e-4	0.0156611456988176	DRN	GLM_04.1b	contr_1	0.4107142857142856	(ii) Action switch [DRN]
-0.00118745815300846	0.0157475667976242	DRN	GLM_04.1b	contr_1	0.5	(ii) Action switch [DRN]
-0.00173494618733101	0.0158105484018601	DRN	GLM_04.1b	contr_1	0.5892857142857144	(ii) Action switch [DRN]
-0.00231810569362229	0.0158499334843661	DRN	GLM_04.1b	contr_1	0.6785714285714284	(ii) Action switch [DRN]
-0.00291454230955491	0.0158654048680698	DRN	GLM_04.1b	contr_1	0.7678571428571432	(ii) Action switch [DRN]
-0.00350167639779037	0.0158568341916376	DRN	GLM_04.1b	contr_1	0.8571428571428568	(ii) Action switch [DRN]
-0.00406208679280433	0.0158242752477952	DRN	GLM_04.1b	contr_1	0.9464285714285716	(ii) Action switch [DRN]
-0.00458277998151429	0.0157672621617078	DRN	GLM_04.1b	contr_1	1.0357142857142856	(ii) Action switch [DRN]
-0.00505332871746606	0.0156851464971686	DRN	GLM_04.1b	contr_1	1.125	(ii) Action switch [DRN]
-0.0054564459701551	0.0155775473616681	DRN	GLM_04.1b	contr_1	1.2142857142857144	(ii) Action switch [DRN]
-0.00577654779283727	0.0154465119322716	DRN	GLM_04.1b	contr_1	1.3035714285714284	(ii) Action switch [DRN]
-0.00600193576194643	0.015294778271588	DRN	GLM_04.1b	contr_1	1.3928571428571432	(ii) Action switch [DRN]
-0.00612435180982873	0.0151255796036056	DRN	GLM_04.1b	contr_1	1.4821428571428568	(ii) Action switch [DRN]
-0.00613863000654642	0.014942681613897	DRN	GLM_04.1b	contr_1	1.5714285714285716	(ii) Action switch [DRN]
-0.00603217555653687	0.0147503465974031	DRN	GLM_04.1b	contr_1	1.6607142857142856	(ii) Action switch [DRN]
-0.00578905771786349	0.014553690659964	DRN	GLM_04.1b	contr_1	1.75	(ii) Action switch [DRN]
-0.00539226316008096	0.0143592106435717	DRN	GLM_04.1b	contr_1	1.8392857142857144	(ii) Action switch [DRN]
-0.0048294259969323	0.0141747351592563	DRN	GLM_04.1b	contr_1	1.9285714285714284	(ii) Action switch [DRN]
-0.00409333735523794	0.0140079552525849	DRN	GLM_04.1b	contr_1	2.0178571428571432	(ii) Action switch [DRN]
-0.00318658635420127	0.0138650048887058	DRN	GLM_04.1b	contr_1	2.1071428571428568	(ii) Action switch [DRN]
-0.00211688021176052	0.013750234748675	DRN	GLM_04.1b	contr_1	2.196428571428571	(ii) Action switch [DRN]
-8.97998794509371e-4	0.0136651344890022	DRN	GLM_04.1b	contr_1	2.2857142857142856	(ii) Action switch [DRN]
4.47834043417931e-4	0.0136102673133732	DRN	GLM_04.1b	contr_1	2.375	(ii) Action switch [DRN]
0.00189799493358661	0.0135855125408636	DRN	GLM_04.1b	contr_1	2.4642857142857144	(ii) Action switch [DRN]
0.00342641038793118	0.0135878098547627	DRN	GLM_04.1b	contr_1	2.553571428571429	(ii) Action switch [DRN]
0.00500601943609334	0.013612713984776	DRN	GLM_04.1b	contr_1	2.6428571428571432	(ii) Action switch [DRN]
0.00661274519943807	0.0136548569228045	DRN	GLM_04.1b	contr_1	2.7321428571428568	(ii) Action switch [DRN]
0.00822834032106718	0.0137067020512844	DRN	GLM_04.1b	contr_1	2.821428571428571	(ii) Action switch [DRN]
0.00983594748484637	0.0137593397525966	DRN	GLM_04.1b	contr_1	2.9107142857142856	(ii) Action switch [DRN]
0.0114092688718438	0.0138026300917144	DRN	GLM_04.1b	contr_1	3	(ii) Action switch [DRN]
0.0129208403176116	0.0138278342159753	DRN	GLM_04.1b	contr_1	3.0892857142857135	(ii) Action switch [DRN]
0.0143455719092915	0.0138280997588762	DRN	GLM_04.1b	contr_1	3.178571428571429	(ii) Action switch [DRN]
0.0156602701318938	0.0137985612994488	DRN	GLM_04.1b	contr_1	3.2678571428571432	(ii) Action switch [DRN]
0.0168440133859547	0.0137367860886046	DRN	GLM_04.1b	contr_1	3.3571428571428568	(ii) Action switch [DRN]
0.0178692045492589	0.013641175009181	DRN	GLM_04.1b	contr_1	3.446428571428571	(ii) Action switch [DRN]
0.0187077312947699	0.0135123365654972	DRN	GLM_04.1b	contr_1	3.5357142857142865	(ii) Action switch [DRN]
0.0193349838381125	0.0133547799875614	DRN	GLM_04.1b	contr_1	3.625	(ii) Action switch [DRN]
0.0197294704889867	0.0131762487597505	DRN	GLM_04.1b	contr_1	3.7142857142857135	(ii) Action switch [DRN]
0.0198740361549669	0.0129866832576229	DRN	GLM_04.1b	contr_1	3.803571428571429	(ii) Action switch [DRN]
0.0197575867546411	0.0127979405088534	DRN	GLM_04.1b	contr_1	3.8928571428571432	(ii) Action switch [DRN]
0.0193750907059667	0.0126225958794248	DRN	GLM_04.1b	contr_1	3.9821428571428568	(ii) Action switch [DRN]
0.0187357644907106	0.0124722448888619	DRN	GLM_04.1b	contr_1	4.071428571428571	(ii) Action switch [DRN]
0.0178572100487112	0.0123550095213872	DRN	GLM_04.1b	contr_1	4.1607142857142865	(ii) Action switch [DRN]
0.016760057071719	0.0122771119686378	DRN	GLM_04.1b	contr_1	4.25	(ii) Action switch [DRN]
0.0154692858477894	0.0122429084716127	DRN	GLM_04.1b	contr_1	4.3392857142857135	(ii) Action switch [DRN]
0.0140099842142681	0.0122530838334773	DRN	GLM_04.1b	contr_1	4.428571428571429	(ii) Action switch [DRN]
0.0124053793188733	0.0123052008916672	DRN	GLM_04.1b	contr_1	4.517857142857143	(ii) Action switch [DRN]
0.0106736200243695	0.0123948440293422	DRN	GLM_04.1b	contr_1	4.607142857142857	(ii) Action switch [DRN]
0.00883132085986794	0.0125155418789283	DRN	GLM_04.1b	contr_1	4.696428571428571	(ii) Action switch [DRN]
0.00690334078553746	0.0126590029732752	DRN	GLM_04.1b	contr_1	4.7857142857142865	(ii) Action switch [DRN]
0.00492132111395299	0.0128147355351054	DRN	GLM_04.1b	contr_1	4.875	(ii) Action switch [DRN]
0.00292096741251252	0.0129722676402145	DRN	GLM_04.1b	contr_1	4.9642857142857135	(ii) Action switch [DRN]
9.38548700707084e-4	0.0131205465008617	DRN	GLM_04.1b	contr_1	5.053571428571429	(ii) Action switch [DRN]
-9.91638366566766e-4	0.0132490936065328	DRN	GLM_04.1b	contr_1	5.142857142857143	(ii) Action switch [DRN]
-0.00282864753297276	0.0133503840926053	DRN	GLM_04.1b	contr_1	5.232142857142857	(ii) Action switch [DRN]
-0.00453286530913933	0.0134192063360304	DRN	GLM_04.1b	contr_1	5.321428571428571	(ii) Action switch [DRN]
-0.00607217975964941	0.0134520405445847	DRN	GLM_04.1b	contr_1	5.4107142857142865	(ii) Action switch [DRN]
-0.00741591410924197	0.0134486139839657	DRN	GLM_04.1b	contr_1	5.5	(ii) Action switch [DRN]
-0.00853539848893092	0.0134116931844392	DRN	GLM_04.1b	contr_1	5.5892857142857135	(ii) Action switch [DRN]
-0.00940408380055943	0.0133457249043788	DRN	GLM_04.1b	contr_1	5.678571428571429	(ii) Action switch [DRN]
-0.0100016608420954	0.0132579727636327	DRN	GLM_04.1b	contr_1	5.767857142857143	(ii) Action switch [DRN]
-0.0103247728365278	0.0131571233398603	DRN	GLM_04.1b	contr_1	5.857142857142857	(ii) Action switch [DRN]
-0.010377388615259	0.013053517885062	DRN	GLM_04.1b	contr_1	5.946428571428571	(ii) Action switch [DRN]
-0.0101694047269549	0.0129575560607376	DRN	GLM_04.1b	contr_1	6.0357142857142865	(ii) Action switch [DRN]
-0.00971658432178566	0.0128790532554261	DRN	GLM_04.1b	contr_1	6.125	(ii) Action switch [DRN]
-0.00903383319846115	0.0128265256092318	DRN	GLM_04.1b	contr_1	6.2142857142857135	(ii) Action switch [DRN]
-0.00813414240170551	0.0128077519795325	DRN	GLM_04.1b	contr_1	6.303571428571429	(ii) Action switch [DRN]
-0.00702806978401488	0.0128292533579241	DRN	GLM_04.1b	contr_1	6.392857142857142	(ii) Action switch [DRN]
-0.00572362732790569	0.0128950450453687	DRN	GLM_04.1b	contr_1	6.482142857142858	(ii) Action switch [DRN]
-0.0042327905147565	0.0130064508740228	DRN	GLM_04.1b	contr_1	6.571428571428571	(ii) Action switch [DRN]
-0.00257821694215738	0.0131623110453829	DRN	GLM_04.1b	contr_1	6.6607142857142865	(ii) Action switch [DRN]
-7.91895452530652e-4	0.0133585553706408	DRN	GLM_04.1b	contr_1	6.75	(ii) Action switch [DRN]
0.00109191233863724	0.0135883350785618	DRN	GLM_04.1b	contr_1	6.8392857142857135	(ii) Action switch [DRN]
0.0030408866823805	0.013840819153374	DRN	GLM_04.1b	contr_1	6.928571428571429	(ii) Action switch [DRN]
0.005015649634718	0.0141041307243476	DRN	GLM_04.1b	contr_1	7.017857142857142	(ii) Action switch [DRN]
0.00697805407876212	0.0143673191904943	DRN	GLM_04.1b	contr_1	7.107142857142858	(ii) Action switch [DRN]
0.00889951841721814	0.0146210834406976	DRN	GLM_04.1b	contr_1	7.196428571428571	(ii) Action switch [DRN]
0.0107531815883956	0.0148560906076035	DRN	GLM_04.1b	contr_1	7.2857142857142865	(ii) Action switch [DRN]
0.0125130887598219	0.0150639416191749	DRN	GLM_04.1b	contr_1	7.375	(ii) Action switch [DRN]
0.0141531694293014	0.0152386056776306	DRN	GLM_04.1b	contr_1	7.4642857142857135	(ii) Action switch [DRN]
0.0156506734110532	0.0153751424832502	DRN	GLM_04.1b	contr_1	7.553571428571429	(ii) Action switch [DRN]
0.0169941265059127	0.0154716812131037	DRN	GLM_04.1b	contr_1	7.642857142857142	(ii) Action switch [DRN]
0.0181744603343455	0.0155286159340393	DRN	GLM_04.1b	contr_1	7.732142857142858	(ii) Action switch [DRN]
0.0191891045404772	0.0155477492256924	DRN	GLM_04.1b	contr_1	7.821428571428571	(ii) Action switch [DRN]
0.0200418497439283	0.0155315606086516	DRN	GLM_04.1b	contr_1	7.9107142857142865	(ii) Action switch [DRN]
0.0207357666128081	0.015483125482216	DRN	GLM_04.1b	contr_1	8	(ii) Action switch [DRN]
