# Supplementary material for: Activity in human dorsal raphe nucleus signals changes in behavioural policy
Source: Nat Commun. 2026 Feb 14;17:1665. doi: 10.1038/s41467-026-68349-9 (PMC12909899; doi:10.1038/s41467-026-68349-9)
Supplement: Supplementary file 4 — Source Data [file 41467_2026_68349_MOESM4_ESM.zip › source_data/fig_5_C_i.csv]

subject	p_accept_10_diff	dACC_H2	constant
103	0.058516196	-0.033264522	1
104	0.395238095	0.041838137	1
106	0.104774536	0.031676658	1
107	0.161220044	-0.010002553	1
109	-0.27090301	-0.246412349	1
110	0.151851852	0.107379322	1
111	-0.288461538	-0.127455663	1
114	0.187782805	-0.012884655	1
115	0.160326087	0.133810262	1
116	0.126344086	0.002620789	1
117	0.087533156	0.001947417	1
119	-0.096774194	-0.028851479	1
121	0.165517241	-0.008677803	1
122	-0.081081081	-0.162722077	1
123	0	-0.14132164	1
124	0.101648352	0.182226647	1
125	0.26674938	0.003399333	1
128	-0.10962963	0.009855686	1
130	0.058823529	0.107548818	1
131	0.146583851	-0.036787758	1
132	-0.074074074	-0.007063334	1
133	-0.056451613	-0.030236	1
135	0.002962963	-0.033349077	1
