# Supplementary material for: Activity in human dorsal raphe nucleus signals changes in behavioural policy
Source: Nat Commun. 2026 Feb 14;17:1665. doi: 10.1038/s41467-026-68349-9 (PMC12909899; doi:10.1038/s41467-026-68349-9)
Supplement: Supplementary file 4 — Source Data [file 41467_2026_68349_MOESM4_ESM.zip › source_data/fig_4_D_ii.csv]

GLM	contrast	timelock	region	peak	facet_label
GLM_04.2a	contr1	offer-timelocked	DRN	0.12994580444682	(ii)
GLM_04.2a	contr1	offer-timelocked	DRN	-0.00957037935306364	(ii)
GLM_04.2a	contr1	offer-timelocked	DRN	-0.0359278493323242	(ii)
GLM_04.2a	contr1	offer-timelocked	DRN	0.0712521920648263	(ii)
GLM_04.2a	contr1	offer-timelocked	DRN	-0.0705435956533345	(ii)
GLM_04.2a	contr1	offer-timelocked	DRN	0.290867173501329	(ii)
GLM_04.2a	contr1	offer-timelocked	DRN	0.0557146474423247	(ii)
GLM_04.2a	contr1	offer-timelocked	DRN	-0.0150085793160537	(ii)
GLM_04.2a	contr1	offer-timelocked	DRN	0	(ii)
GLM_04.2a	contr1	offer-timelocked	DRN	-0.295451709471305	(ii)
GLM_04.2a	contr1	offer-timelocked	DRN	0.466450571586544	(ii)
GLM_04.2a	contr1	offer-timelocked	DRN	0.0835404126600722	(ii)
GLM_04.2a	contr1	offer-timelocked	DRN	0.0508860173241551	(ii)
GLM_04.2a	contr1	offer-timelocked	DRN	0	(ii)
GLM_04.2a	contr1	offer-timelocked	DRN	0.104104721738262	(ii)
GLM_04.2a	contr1	offer-timelocked	DRN	0.283813184128727	(ii)
GLM_04.2a	contr1	offer-timelocked	DRN	0.276875053840222	(ii)
GLM_04.2a	contr1	offer-timelocked	DRN	0.0293960845538821	(ii)
GLM_04.2a	contr1	offer-timelocked	DRN	0.0824085849113954	(ii)
GLM_04.2a	contr1	offer-timelocked	DRN	-0.0110923150918667	(ii)
GLM_04.2a	contr1	offer-timelocked	DRN	-0.0926752157455587	(ii)
GLM_04.2a	contr1	offer-timelocked	DRN	0.0371045004870935	(ii)
GLM_04.2a	contr1	offer-timelocked	DRN	-0.0877481794645878	(ii)
GLM_04.2a	contr1	offer-timelocked	DRN	0.217713160233995	(ii)
GLM_04.2a	contr1	offer-timelocked	DRN	0.177297220027057	(ii)
GLM_04.2a	contr1	offer-timelocked	DRN	0.0565028181849779	(ii)
GLM_04.2a	contr1	offer-timelocked	DRN	0.52363857291599	(ii)
GLM_04.2b	contr1	offer-timelocked	DRN	0.0349889778410175	(ii)
GLM_04.2b	contr1	offer-timelocked	DRN	-0.0178830729620917	(ii)
GLM_04.2b	contr1	offer-timelocked	DRN	0.103685676696868	(ii)
GLM_04.2b	contr1	offer-timelocked	DRN	0.0249161885427999	(ii)
GLM_04.2b	contr1	offer-timelocked	DRN	-0.161989936219528	(ii)
GLM_04.2b	contr1	offer-timelocked	DRN	0.0136734134435149	(ii)
GLM_04.2b	contr1	offer-timelocked	DRN	-0.0998378671038424	(ii)
GLM_04.2b	contr1	offer-timelocked	DRN	0.0561883893799044	(ii)
GLM_04.2b	contr1	offer-timelocked	DRN	0	(ii)
GLM_04.2b	contr1	offer-timelocked	DRN	0.0724556622308201	(ii)
GLM_04.2b	contr1	offer-timelocked	DRN	-0.12569348650067	(ii)
GLM_04.2b	contr1	offer-timelocked	DRN	0.0500676887373752	(ii)
GLM_04.2b	contr1	offer-timelocked	DRN	-0.0731171349430334	(ii)
GLM_04.2b	contr1	offer-timelocked	DRN	0	(ii)
GLM_04.2b	contr1	offer-timelocked	DRN	0	(ii)
GLM_04.2b	contr1	offer-timelocked	DRN	-1.53761192767636e-4	(ii)
GLM_04.2b	contr1	offer-timelocked	DRN	0	(ii)
GLM_04.2b	contr1	offer-timelocked	DRN	0	(ii)
GLM_04.2b	contr1	offer-timelocked	DRN	-0.0915788325518192	(ii)
GLM_04.2b	contr1	offer-timelocked	DRN	0.158427056456619	(ii)
GLM_04.2b	contr1	offer-timelocked	DRN	-0.118025367943994	(ii)
GLM_04.2b	contr1	offer-timelocked	DRN	-0.0166805988067154	(ii)
GLM_04.2b	contr1	offer-timelocked	DRN	0.160558362949901	(ii)
GLM_04.2b	contr1	offer-timelocked	DRN	0.106061912948128	(ii)
GLM_04.2b	contr1	offer-timelocked	DRN	0.0638896053195632	(ii)
GLM_04.2b	contr1	offer-timelocked	DRN	-0.0668439689188754	(ii)
GLM_04.2b	contr1	offer-timelocked	DRN	0.00859047048140731	(ii)
