# Supplementary material for: Activity in human dorsal raphe nucleus signals changes in behavioural policy
Source: Nat Commun. 2026 Feb 14;17:1665. doi: 10.1038/s41467-026-68349-9 (PMC12909899; doi:10.1038/s41467-026-68349-9)
Supplement: Supplementary file 4 — Source Data [file 41467_2026_68349_MOESM4_ESM.zip › source_data/fig_2_B_ii.csv]

env	trial_n_block	mag_factor	m
poor	1	5-points	12.727272727272727
poor	2	5-points	13.513513513513514
poor	3	5-points	8.571428571428571
poor	4	5-points	12
poor	5	5-points	3.076923076923077
poor	6	5-points	5.714285714285714
poor	7	5-points	9.230769230769232
poor	8	5-points	6.557377049180328
poor	9	5-points	8.064516129032258
poor	10	5-points	3.278688524590164
poor	11	5-points	11.267605633802818
poor	12	5-points	9.210526315789473
poor	13	5-points	9.836065573770492
poor	14	5-points	11.475409836065573
poor	15	5-points	19.047619047619047
poor	16	5-points	18.461538461538463
poor	17	5-points	7.2727272727272725
poor	18	5-points	18.181818181818183
poor	19	5-points	14.285714285714285
poor	20	5-points	33.33333333333333
poor	21	5-points	0
rich	1	5-points	17.647058823529413
rich	2	5-points	0
rich	3	5-points	8.695652173913043
rich	4	5-points	5
rich	5	5-points	4.545454545454546
rich	6	5-points	9.523809523809524
rich	7	5-points	0
rich	8	5-points	5.263157894736842
rich	9	5-points	5
rich	10	5-points	0
rich	11	5-points	13.636363636363635
rich	12	5-points	3.7037037037037033
rich	13	5-points	10
rich	14	5-points	14.285714285714285
rich	15	5-points	22.727272727272727
rich	16	5-points	20
rich	17	5-points	0
rich	18	5-points	0
rich	19	5-points	0
