# Supplementary material for: Activity in human dorsal raphe nucleus signals changes in behavioural policy
Source: Nat Commun. 2026 Feb 14;17:1665. doi: 10.1038/s41467-026-68349-9 (PMC12909899; doi:10.1038/s41467-026-68349-9)
Supplement: Supplementary file 4 — Source Data [file 41467_2026_68349_MOESM4_ESM.zip › source_data/fig_3_B_ii.csv]

subject	prev_action	m	m_percent	facet_label
103	Rej.	0.4375	43.75	Action
103	Purs.	0.5384615384615384	53.84615384615385	Action
104	Rej.	0.4742268041237113	47.42268041237113	Action
104	Purs.	0.5054945054945055	50.54945054945055	Action
105	Rej.	0.4625	46.25	Action
105	Purs.	0.5697674418604651	56.97674418604651	Action
106	Rej.	0.5522388059701493	55.223880597014926	Action
106	Purs.	0.5824175824175825	58.24175824175825	Action
107	Rej.	0.3611111111111111	36.11111111111111	Action
107	Purs.	0.4142857142857143	41.42857142857143	Action
109	Rej.	0.4444444444444444	44.44444444444444	Action
109	Purs.	0.8095238095238095	80.95238095238095	Action
110	Rej.	0.4942528735632184	49.42528735632184	Action
110	Purs.	0.46987951807228917	46.98795180722892	Action
111	Rej.	0.3978494623655914	39.784946236559136	Action
111	Purs.	0.5375	53.75	Action
112	Rej.	0.3125	31.25	Action
112	Purs.	0.288135593220339	28.8135593220339	Action
114	Rej.	0.5846153846153846	58.46153846153847	Action
114	Purs.	0.6354166666666666	63.541666666666664	Action
115	Rej.	0.5833333333333334	58.333333333333336	Action
115	Purs.	0.5222222222222223	52.22222222222223	Action
116	Rej.	0.42168674698795183	42.168674698795186	Action
116	Purs.	0.5952380952380952	59.523809523809526	Action
117	Rej.	0.8571428571428571	85.71428571428571	Action
117	Purs.	0.6846846846846847	68.46846846846847	Action
118	Rej.	0.8666666666666667	86.66666666666667	Action
118	Purs.	0.7844827586206896	78.44827586206897	Action
119	Rej.	0.6	60	Action
119	Purs.	0.6764705882352942	67.64705882352942	Action
121	Rej.	0.5423728813559322	54.23728813559322	Action
121	Purs.	0.6666666666666666	66.66666666666666	Action
122	Rej.	0.7547169811320755	75.47169811320755	Action
122	Purs.	0.6153846153846154	61.53846153846154	Action
123	Rej.	0.3902439024390244	39.02439024390244	Action
123	Purs.	0.6179775280898876	61.79775280898876	Action
124	Rej.	0.5	50	Action
124	Purs.	0.6195652173913043	61.95652173913043	Action
125	Rej.	0.5384615384615384	53.84615384615385	Action
125	Purs.	0.532608695652174	53.2608695652174	Action
126	Rej.	0.5591397849462365	55.91397849462365	Action
126	Purs.	0.4146341463414634	41.46341463414634	Action
128	Rej.	0.4	40	Action
128	Purs.	0.5432098765432098	54.32098765432099	Action
130	Rej.	0.42201834862385323	42.201834862385326	Action
130	Purs.	0.3835616438356164	38.35616438356164	Action
131	Rej.	0.6071428571428571	60.71428571428571	Action
131	Purs.	0.6826923076923077	68.26923076923077	Action
132	Rej.	0.5915492957746479	59.154929577464785	Action
132	Purs.	0.5416666666666666	54.166666666666664	Action
133	Rej.	0.5416666666666666	54.166666666666664	Action
133	Purs.	0.7522935779816514	75.22935779816514	Action
135	Rej.	0.5555555555555556	55.55555555555556	Action
135	Purs.	0.67	67	Action
