# Supplementary material for: Activity in human dorsal raphe nucleus signals changes in behavioural policy
Source: Nat Commun. 2026 Feb 14;17:1665. doi: 10.1038/s41467-026-68349-9 (PMC12909899; doi:10.1038/s41467-026-68349-9)
Supplement: Supplementary file 4 — Source Data [file 41467_2026_68349_MOESM4_ESM.zip › source_data/fig_4_C_i.csv]

m	se	region	glm	contrast	timepoint
-0.00233886581753051	0.0169785113104125	DRN	GLM_04.1	contr_1	-2
-0.0013706512018235	0.0170237735100902	DRN	GLM_04.1	contr_1	-1.9107142857142858
-3.69169561888778e-4	0.0170482956403493	DRN	GLM_04.1	contr_1	-1.8214285714285714
6.5485991659994e-4	0.0170465634283594	DRN	GLM_04.1	contr_1	-1.7321428571428572
0.00169383448619779	0.0170142307243012	DRN	GLM_04.1	contr_1	-1.6428571428571428
0.00274303714494274	0.0169482650746847	DRN	GLM_04.1	contr_1	-1.5535714285714286
0.00378933347036292	0.0168488851552108	DRN	GLM_04.1	contr_1	-1.4642857142857144
0.00481221936312906	0.0167182027743594	DRN	GLM_04.1	contr_1	-1.375
0.00579927125782345	0.0165601170553812	DRN	GLM_04.1	contr_1	-1.2857142857142858
0.0067434506199502	0.0163807939427606	DRN	GLM_04.1	contr_1	-1.1964285714285714
0.00763995449947449	0.0161892023230843	DRN	GLM_04.1	contr_1	-1.1071428571428572
0.0084781037152347	0.0159945428832276	DRN	GLM_04.1	contr_1	-1.0178571428571428
0.00924312704220819	0.0158050252187489	DRN	GLM_04.1	contr_1	-0.9285714285714286
0.0099227488704726	0.0156282476412887	DRN	GLM_04.1	contr_1	-0.8392857142857142
0.0105111665615324	0.0154711174675606	DRN	GLM_04.1	contr_1	-0.75
0.0110138991741035	0.0153407083804525	DRN	GLM_04.1	contr_1	-0.6607142857142858
0.0114386784845964	0.0152441502904078	DRN	GLM_04.1	contr_1	-0.5714285714285716
0.0117956992327574	0.0151876022288896	DRN	GLM_04.1	contr_1	-0.4821428571428572
0.012097395778796	0.0151747705713301	DRN	GLM_04.1	contr_1	-0.3928571428571428
0.0123592364843387	0.0152072478740479	DRN	GLM_04.1	contr_1	-0.3035714285714284
0.0126050712451807	0.015285829102289	DRN	GLM_04.1	contr_1	-0.2142857142857142
0.0128530557950098	0.0154089108013629	DRN	GLM_04.1	contr_1	-0.125
0.0131218617620443	0.0155706262857901	DRN	GLM_04.1	contr_1	-0.03571428571428581
0.013419323549335	0.0157620396019301	DRN	GLM_04.1	contr_1	0.05357142857142838
0.0137517295371709	0.0159717563488631	DRN	GLM_04.1	contr_1	0.1428571428571428
0.0141221919044456	0.0161873904864227	DRN	GLM_04.1	contr_1	0.2321428571428572
0.0145413114821423	0.0163971069261321	DRN	GLM_04.1	contr_1	0.3214285714285716
0.0150232641897774	0.0165897579470609	DRN	GLM_04.1	contr_1	0.4107142857142856
0.0155757120736247	0.0167539290158128	DRN	GLM_04.1	contr_1	0.5
0.0162032912195723	0.0168783915335083	DRN	GLM_04.1	contr_1	0.5892857142857144
0.0169139826177539	0.0169523341617203	DRN	GLM_04.1	contr_1	0.6785714285714284
0.0177215191467702	0.0169660625802641	DRN	GLM_04.1	contr_1	0.7678571428571432
0.0186378286730945	0.0169129703130884	DRN	GLM_04.1	contr_1	0.8571428571428568
0.019670100935852	0.0167884161252455	DRN	GLM_04.1	contr_1	0.9464285714285716
0.0208173021961427	0.0165894519105349	DRN	GLM_04.1	contr_1	1.0357142857142856
0.022067692175912	0.0163162361173677	DRN	GLM_04.1	contr_1	1.125
0.0234109015330558	0.0159716207961375	DRN	GLM_04.1	contr_1	1.2142857142857144
0.0248350418044686	0.0155613669128278	DRN	GLM_04.1	contr_1	1.3035714285714284
0.026328069729685	0.0150938830863603	DRN	GLM_04.1	contr_1	1.3928571428571432
0.0278726953676467	0.0145813578739482	DRN	GLM_04.1	contr_1	1.4821428571428568
0.0294415578983108	0.0140414075356982	DRN	GLM_04.1	contr_1	1.5714285714285716
0.0310053417684897	0.0134963027320421	DRN	GLM_04.1	contr_1	1.6607142857142856
0.0325323677350636	0.0129718216711362	DRN	GLM_04.1	contr_1	1.75
0.0339998754432827	0.0124947420783134	DRN	GLM_04.1	contr_1	1.8392857142857144
0.0353861627834446	0.0120912174491423	DRN	GLM_04.1	contr_1	1.9285714285714284
0.0366761750642461	0.0117847536184828	DRN	GLM_04.1	contr_1	2.0178571428571432
0.0378506347429109	0.0115931080373853	DRN	GLM_04.1	contr_1	2.1071428571428568
0.0388901571861473	0.0115257353102026	DRN	GLM_04.1	contr_1	2.196428571428571
0.0397779014670368	0.0115828868145452	DRN	GLM_04.1	contr_1	2.2857142857142856
0.0405022359170466	0.011755608629650501	DRN	GLM_04.1	contr_1	2.375
0.0410452926799371	0.0120275374687823	DRN	GLM_04.1	contr_1	2.4642857142857144
0.0413853290678544	0.0123764487218384	DRN	GLM_04.1	contr_1	2.553571428571429
0.0415055588812564	0.0127782006224321	DRN	GLM_04.1	contr_1	2.6428571428571432
0.0413947197024224	0.0132090743331187	DRN	GLM_04.1	contr_1	2.7321428571428568
0.0410507224546031	0.013646783647126	DRN	GLM_04.1	contr_1	2.821428571428571
0.0404800351218295	0.0140709485044435	DRN	GLM_04.1	contr_1	2.9107142857142856
0.0396879871167411	0.0144651648720985	DRN	GLM_04.1	contr_1	3
0.0386831499755433	0.0148158646975168	DRN	GLM_04.1	contr_1	3.0892857142857135
0.0374756195383206	0.0151123277035451	DRN	GLM_04.1	contr_1	3.178571428571429
0.0360823556656006	0.0153465463912954	DRN	GLM_04.1	contr_1	3.2678571428571432
0.0345298744261991	0.0155148243180613	DRN	GLM_04.1	contr_1	3.3571428571428568
0.0328539750836034	0.0156160977310274	DRN	GLM_04.1	contr_1	3.446428571428571
0.0310956982001243	0.0156523778121268	DRN	GLM_04.1	contr_1	3.5357142857142865
0.0292914100398404	0.0156281546514606	DRN	GLM_04.1	contr_1	3.625
0.0274759566351487	0.0155501177771893	DRN	GLM_04.1	contr_1	3.7142857142857135
0.0256749939509711	0.0154274345169583	DRN	GLM_04.1	contr_1	3.803571428571429
0.0239153678217816	0.0152712476949179	DRN	GLM_04.1	contr_1	3.8928571428571432
0.0222233442314817	0.0150954608101755	DRN	GLM_04.1	contr_1	3.9821428571428568
0.0206267452955039	0.014915084690013	DRN	GLM_04.1	contr_1	4.071428571428571
0.019144439665569	0.0147441715553308	DRN	GLM_04.1	contr_1	4.1607142857142865
0.0178002066284814	0.0145936395036306	DRN	GLM_04.1	contr_1	4.25
0.0166208748986544	0.0144710216291234	DRN	GLM_04.1	contr_1	4.3392857142857135
0.015630766290896	0.0143807847281852	DRN	GLM_04.1	contr_1	4.428571428571429
0.0148492901909817	0.0143256257403146	DRN	GLM_04.1	contr_1	4.517857142857143
0.0142869879959573	0.0143057649465612	DRN	GLM_04.1	contr_1	4.607142857142857
0.0139478733867263	0.0143195789631905	DRN	GLM_04.1	contr_1	4.696428571428571
0.0138341894715699	0.0143636360632049	DRN	GLM_04.1	contr_1	4.7857142857142865
0.0139429748239308	0.0144336679032331	DRN	GLM_04.1	contr_1	4.875
0.0142684606204924	0.014523514334543	DRN	GLM_04.1	contr_1	4.9642857142857135
0.0147968566760878	0.0146257114330284	DRN	GLM_04.1	contr_1	5.053571428571429
0.015507044813723	0.0147329679642615	DRN	GLM_04.1	contr_1	5.142857142857143
0.0163662380657187	0.014838171604716	DRN	GLM_04.1	contr_1	5.232142857142857
0.0173338920382417	0.0149339634577634	DRN	GLM_04.1	contr_1	5.321428571428571
0.018370923316596	0.0150141324708086	DRN	GLM_04.1	contr_1	5.4107142857142865
0.0194416054016322	0.0150726379761793	DRN	GLM_04.1	contr_1	5.5
0.02051844110597	0.0151035172220484	DRN	GLM_04.1	contr_1	5.5892857142857135
0.0215737423457306	0.0151027618652501	DRN	GLM_04.1	contr_1	5.678571428571429
0.0225806905071939	0.015067548928575	DRN	GLM_04.1	contr_1	5.767857142857143
0.0235110632667939	0.0149980718733572	DRN	GLM_04.1	contr_1	5.857142857142857
0.0243461778230893	0.0148961457514484	DRN	GLM_04.1	contr_1	5.946428571428571
0.0250628787948029	0.0147655077825722	DRN	GLM_04.1	contr_1	6.0357142857142865
0.0256317926729748	0.0146105105499839	DRN	GLM_04.1	contr_1	6.125
0.0260221237046673	0.0144352043348645	DRN	GLM_04.1	contr_1	6.2142857142857135
0.0262072497518178	0.0142430885979267	DRN	GLM_04.1	contr_1	6.303571428571429
0.0261678149517213	0.0140379387696159	DRN	GLM_04.1	contr_1	6.392857142857142
0.0258915557216749	0.0138226665598146	DRN	GLM_04.1	contr_1	6.482142857142858
0.0253726419544501	0.0136005509731477	DRN	GLM_04.1	contr_1	6.571428571428571
0.0246122428421573	0.0133775496731043	DRN	GLM_04.1	contr_1	6.6607142857142865
0.0236133943670335	0.0131616028322495	DRN	GLM_04.1	contr_1	6.75
0.0223879551761025	0.0129626119304344	DRN	GLM_04.1	contr_1	6.8392857142857135
0.0209533725839418	0.0127930596543043	DRN	GLM_04.1	contr_1	6.928571428571429
0.0193382656480656	0.0126661458176123	DRN	GLM_04.1	contr_1	7.017857142857142
0.0175819310994848	0.0125940929688259	DRN	GLM_04.1	contr_1	7.107142857142858
0.0157242962611037	0.0125875023761384	DRN	GLM_04.1	contr_1	7.196428571428571
0.0137988342134304	0.012655165941593	DRN	GLM_04.1	contr_1	7.2857142857142865
0.0118311061518904	0.0128036671523274	DRN	GLM_04.1	contr_1	7.375
0.00984601556446476	0.01303581626511	DRN	GLM_04.1	contr_1	7.4642857142857135
0.00786699913867653	0.013351797006556	DRN	GLM_04.1	contr_1	7.553571428571429
0.00591563044478622	0.0137502385891743	DRN	GLM_04.1	contr_1	7.642857142857142
0.00400441991698609	0.0142265072505606	DRN	GLM_04.1	contr_1	7.732142857142858
0.00215171732827747	0.0147707937588571	DRN	GLM_04.1	contr_1	7.821428571428571
3.87125394183679e-4	0.0153703250619681	DRN	GLM_04.1	contr_1	7.9107142857142865
-0.0012562976355967	0.0160109293728919	DRN	GLM_04.1	contr_1	8
