# Supplementary material for: Activity in human dorsal raphe nucleus signals changes in behavioural policy
Source: Nat Commun. 2026 Feb 14;17:1665. doi: 10.1038/s41467-026-68349-9 (PMC12909899; doi:10.1038/s41467-026-68349-9)
Supplement: Supplementary file 4 — Source Data [file 41467_2026_68349_MOESM4_ESM.zip › source_data/fig_2_C.csv]

subject	poor_5	rich_5	poor_10	rich_10	poor_50	rich_50	total_reward	env_diff
103	0.057692307692307696	0	0.5	0.4117647058823529	1	0.9767441860465116	2.17207019977731	0.08823529411764708
104	0.022222222222222223	0	0.5813953488372093	0.20689655172413793	1	1	1.9819700526331048	0.37449879711307144
105	0.023255813953488372	0.08333333333333333	0.5666666666666667	0.4642857142857143	1	1	0.6829523804810346	0.10238095238095235
106	0.045454545454545456	0	0.7586206896551724	0.6538461538461539	1	1	-0.01408149238105193	0.10477453580901852
107	0.061224489795918366	0	0.25	0.06896551724137931	1	1	-0.5526985759563006	0.1810344827586207
109	0.30612244897959184	0.7777777777777778	0.6521739130434783	0.9230769230769231	1	1	-1.2814158066757546	-0.27090301003344486
110	0.058823529411764705	0	0.5	0.3793103448275862	1	1	0.08096858119105077	0.12068965517241381
111	0.038461538461538464	0	0.25925925925925924	0.5185185185185185	1	1	0.11265193904841833	-0.25925925925925924
112	0.023255813953488372	0	0	0	1	0.9534883720930233	-0.9328988702447113	0
114	0	0	0.9230769230769231	0.7352941176470589	0.9473684210526315	1	-0.39428178666946273	0.18778280542986425
115	0	0	0.8125	0.6521739130434783	0.9473684210526315	0.8292682926829268	-0.5843819338136681	0.16032608695652173
116	0.1794871794871795	0.2222222222222222	0.43243243243243246	0.26666666666666666	1	0.925	-0.742798723100506	0.1657657657657658
117	0.46153846153846156	0.08333333333333333	0.8461538461538461	0.7586206896551724	1	1	0.20770201262052104	0.08753315649867377
118	0.4166666666666667	0.2	1	1	0.9444444444444444	1	0.9047358854826075	0
119	0.027777777777777776	0.05263157894736842	0.90625	1	1	1	-0.3309150709547276	-0.09375
121	0.09302325581395349	0	0.9655172413793104	0.8	0.9285714285714286	0.9487179487179487	-0.6477486495284033	0.16551724137931034
122	0.12195121951219512	0.06666666666666667	0.918918918918919	1	1	0.9714285714285714	-1.8517162481083709	-0.08108108108108103
123	0.14	0.3125	0.4074074074074074	0.44	1	0.975	0.17601865476315345	-0.03259259259259262
124	0.061224489795918366	0	0.6666666666666666	0.5925925925925926	1	1	1.601769758344694	0.07407407407407407
125	0.11627906976744186	0.125	0.6129032258064516	0.34615384615384615	1	1	1.0314693169120777	0.2667493796526055
126	0.02127659574468085	0	0.625	0.3142857142857143	1	1	-0.5526985759563006	0.3107142857142857
128	0.04	0	0.34615384615384615	0.5	1	1	0.8096858119105048	-0.15384615384615385
130	0.04	0	0.2647058823529412	0.20588235294117646	0.9444444444444444	1	-0.521015218098933	0.05882352941176472
131	0.16216216216216217	0.06666666666666667	0.8823529411764706	0.75	0.9375	1	0.7146357383384021	0.13235294117647056
132	0.05	0	0.6857142857142857	0.7142857142857143	1	1	-0.3309150709547276	-0.02857142857142858
133	0.3	0.25	0.75	0.8064516129032258	1	1	-0.10913156595315462	-0.056451612903225756
135	0.11320754716981132	0.17647058823529413	0.9629629629629629	0.96	1	1	-1.6299327431067978	0.002962962962962945
