# Supplementary material for: Activity in human dorsal raphe nucleus signals changes in behavioural policy
Source: Nat Commun. 2026 Feb 14;17:1665. doi: 10.1038/s41467-026-68349-9 (PMC12909899; doi:10.1038/s41467-026-68349-9)
Supplement: Supplementary file 4 — Source Data [file 41467_2026_68349_MOESM4_ESM.zip › source_data/fig_6.csv]

m	se	region	glm	contrast	timepoint	region_label
-0.00852819766750167	0.0116946239741754	DRN	GLM_04.3a	contr_1	-2	DRN-dACC
-0.00595028226107132	0.0117784188290986	DRN	GLM_04.3a	contr_1	-1.9107142857142858	DRN-dACC
-0.00304904466628933	0.0119034832811181	DRN	GLM_04.3a	contr_1	-1.8214285714285714	DRN-dACC
7.55755438288956e-5	0.0120557930086364	DRN	GLM_04.3a	contr_1	-1.7321428571428572	DRN-dACC
0.00330485530301951	0.0122209371840411	DRN	GLM_04.3a	contr_1	-1.6428571428571428	DRN-dACC
0.00650889817663639	0.0123880997167471	DRN	GLM_04.3a	contr_1	-1.5535714285714286	DRN-dACC
0.00957771211090199	0.0125523365270908	DRN	GLM_04.3a	contr_1	-1.4642857142857144	DRN-dACC
0.0124190358940699	0.0127132119148997	DRN	GLM_04.3a	contr_1	-1.375	DRN-dACC
0.0149434737264044	0.0128754887697389	DRN	GLM_04.3a	contr_1	-1.2857142857142858	DRN-dACC
0.0170658543084166	0.0130490802677022	DRN	GLM_04.3a	contr_1	-1.1964285714285714	DRN-dACC
0.0187083610850072	0.0132461058211184	DRN	GLM_04.3a	contr_1	-1.1071428571428572	DRN-dACC
0.019803862916033	0.0134778415833899	DRN	GLM_04.3a	contr_1	-1.0178571428571428	DRN-dACC
0.0203045093915381	0.0137507784023573	DRN	GLM_04.3a	contr_1	-0.9285714285714286	DRN-dACC
0.0201840368216483	0.0140639434628595	DRN	GLM_04.3a	contr_1	-0.8392857142857142	DRN-dACC
0.0194466386340897	0.0144101145908686	DRN	GLM_04.3a	contr_1	-0.75	DRN-dACC
0.0181253803950985	0.0147758092819588	DRN	GLM_04.3a	contr_1	-0.6607142857142858	DRN-dACC
0.0162680947551073	0.0151439670353376	DRN	GLM_04.3a	contr_1	-0.5714285714285716	DRN-dACC
0.0139426930434287	0.0154962092660855	DRN	GLM_04.3a	contr_1	-0.4821428571428572	DRN-dACC
0.0112329396430447	0.0158147988857066	DRN	GLM_04.3a	contr_1	-0.3928571428571428	DRN-dACC
0.00823889326455732	0.0160868899771575	DRN	GLM_04.3a	contr_1	-0.3035714285714284	DRN-dACC
0.00507637578750609	0.0163049970859204	DRN	GLM_04.3a	contr_1	-0.2142857142857142	DRN-dACC
0.00186779817271137	0.016466648001269	DRN	GLM_04.3a	contr_1	-0.125	DRN-dACC
-0.00127399461794909	0.0165731908308889	DRN	GLM_04.3a	contr_1	-0.03571428571428581	DRN-dACC
-0.00424669368464481	0.0166291598127787	DRN	GLM_04.3a	contr_1	0.05357142857142838	DRN-dACC
-0.00694710465699167	0.0166407501640988	DRN	GLM_04.3a	contr_1	0.1428571428571428	DRN-dACC
-0.0092671614117901	0.0166126279657923	DRN	GLM_04.3a	contr_1	0.2321428571428572	DRN-dACC
-0.0111054451494873	0.0165460336233183	DRN	GLM_04.3a	contr_1	0.3214285714285716	DRN-dACC
-0.0123868455150894	0.0164401548783526	DRN	GLM_04.3a	contr_1	0.4107142857142856	DRN-dACC
-0.0130640371435373	0.0162927625678405	DRN	GLM_04.3a	contr_1	0.5	DRN-dACC
-0.0131185853441963	0.0161009725180905	DRN	GLM_04.3a	contr_1	0.5892857142857144	DRN-dACC
-0.0125535927782701	0.0158643245345378	DRN	GLM_04.3a	contr_1	0.6785714285714284	DRN-dACC
-0.0113972480426566	0.0155850459529179	DRN	GLM_04.3a	contr_1	0.7678571428571432	DRN-dACC
-0.00970582413451858	0.0152664333786061	DRN	GLM_04.3a	contr_1	0.8571428571428568	DRN-dACC
-0.00754982307021491	0.0149158204822956	DRN	GLM_04.3a	contr_1	0.9464285714285716	DRN-dACC
-0.00501252334178074	0.0145446233145483	DRN	GLM_04.3a	contr_1	1.0357142857142856	DRN-dACC
-0.00217719880769982	0.014168699583125	DRN	GLM_04.3a	contr_1	1.125	DRN-dACC
8.69325101018222e-4	0.013808257428771	DRN	GLM_04.3a	contr_1	1.2142857142857144	DRN-dACC
0.00404621928023615	0.0134857642285009	DRN	GLM_04.3a	contr_1	1.3035714285714284	DRN-dACC
0.00727599553970621	0.0132230194715074	DRN	GLM_04.3a	contr_1	1.3928571428571432	DRN-dACC
0.0104816306870588	0.0130385728981674	DRN	GLM_04.3a	contr_1	1.4821428571428568	DRN-dACC
0.0135956737208083	0.0129453273142256	DRN	GLM_04.3a	contr_1	1.5714285714285716	DRN-dACC
0.0165592095279293	0.0129499106117618	DRN	GLM_04.3a	contr_1	1.6607142857142856	DRN-dACC
0.0193183202225419	0.0130522755882765	DRN	GLM_04.3a	contr_1	1.75	DRN-dACC
0.0218174479787418	0.0132458442684699	DRN	GLM_04.3a	contr_1	1.8392857142857144	DRN-dACC
0.0239952616552926	0.0135168901735152	DRN	GLM_04.3a	contr_1	1.9285714285714284	DRN-dACC
0.0257751717164521	0.013846841027028	DRN	GLM_04.3a	contr_1	2.0178571428571432	DRN-dACC
0.0270767459672869	0.0142138821241495	DRN	GLM_04.3a	contr_1	2.1071428571428568	DRN-dACC
0.0278328354763097	0.0145955465305196	DRN	GLM_04.3a	contr_1	2.196428571428571	DRN-dACC
0.0279964917117255	0.0149708198620369	DRN	GLM_04.3a	contr_1	2.2857142857142856	DRN-dACC
0.0275435196328057	0.0153213689037046	DRN	GLM_04.3a	contr_1	2.375	DRN-dACC
0.0264765856506148	0.0156343997070648	DRN	GLM_04.3a	contr_1	2.4642857142857144	DRN-dACC
0.0248299599247964	0.0159050881484087	DRN	GLM_04.3a	contr_1	2.553571428571429	DRN-dACC
0.0226680673062802	0.0161332048095303	DRN	GLM_04.3a	contr_1	2.6428571428571432	DRN-dACC
0.0200781983811225	0.0163219441256481	DRN	GLM_04.3a	contr_1	2.7321428571428568	DRN-dACC
0.017157179339655	0.0164789929543264	DRN	GLM_04.3a	contr_1	2.821428571428571	DRN-dACC
0.0140004890600028	0.0166170884532295	DRN	GLM_04.3a	contr_1	2.9107142857142856	DRN-dACC
0.0106946378322251	0.0167496072262653	DRN	GLM_04.3a	contr_1	3	DRN-dACC
0.00731324473514269	0.0168860576060428	DRN	GLM_04.3a	contr_1	3.0892857142857135	DRN-dACC
0.00393671298650846	0.0170307995925383	DRN	GLM_04.3a	contr_1	3.178571428571429	DRN-dACC
6.53199613853526e-4	0.017185081685621	DRN	GLM_04.3a	contr_1	3.2678571428571432	DRN-dACC
-0.00245841181479094	0.0173470943973553	DRN	GLM_04.3a	contr_1	3.3571428571428568	DRN-dACC
-0.00533466895767434	0.0175113063381708	DRN	GLM_04.3a	contr_1	3.446428571428571	DRN-dACC
-0.00793244507870882	0.0176697527874764	DRN	GLM_04.3a	contr_1	3.5357142857142865	DRN-dACC
-0.0102223382422384	0.0178139042446154	DRN	GLM_04.3a	contr_1	3.625	DRN-dACC
-0.0121969221386353	0.0179349610352272	DRN	GLM_04.3a	contr_1	3.7142857142857135	DRN-dACC
-0.0138713271268508	0.0180292459123143	DRN	GLM_04.3a	contr_1	3.803571428571429	DRN-dACC
-0.0152679055953004	0.0180995484278185	DRN	GLM_04.3a	contr_1	3.8928571428571432	DRN-dACC
-0.0164107520411029	0.0181525297544595	DRN	GLM_04.3a	contr_1	3.9821428571428568	DRN-dACC
-0.0173170818132441	0.0181957114814524	DRN	GLM_04.3a	contr_1	4.071428571428571	DRN-dACC
-0.0180027918396407	0.0182357780444111	DRN	GLM_04.3a	contr_1	4.1607142857142865	DRN-dACC
-0.0184815529376119	0.0182772999305766	DRN	GLM_04.3a	contr_1	4.25	DRN-dACC
-0.0187727873647648	0.0183207280094408	DRN	GLM_04.3a	contr_1	4.3392857142857135	DRN-dACC
-0.0189008736560256	0.0183621262175559	DRN	GLM_04.3a	contr_1	4.428571428571429	DRN-dACC
-0.0188988982200957	0.0183943849659584	DRN	GLM_04.3a	contr_1	4.517857142857143	DRN-dACC
-0.0188155470859441	0.0184083801302293	DRN	GLM_04.3a	contr_1	4.607142857142857	DRN-dACC
-0.0187039583832178	0.0183927337432801	DRN	GLM_04.3a	contr_1	4.696428571428571	DRN-dACC
-0.0186221117481694	0.0183372443630377	DRN	GLM_04.3a	contr_1	4.7857142857142865	DRN-dACC
-0.0186224191649803	0.0182340524451471	DRN	GLM_04.3a	contr_1	4.875	DRN-dACC
-0.0187523545663663	0.0180772299445829	DRN	GLM_04.3a	contr_1	4.9642857142857135	DRN-dACC
-0.0190570635447543	0.0178641745753775	DRN	GLM_04.3a	contr_1	5.053571428571429	DRN-dACC
-0.0195720354804302	0.0175956055055234	DRN	GLM_04.3a	contr_1	5.142857142857143	DRN-dACC
-0.0203214944162558	0.0172764015622041	DRN	GLM_04.3a	contr_1	5.232142857142857	DRN-dACC
-0.0213134727038591	0.016915423881851	DRN	GLM_04.3a	contr_1	5.321428571428571	DRN-dACC
-0.0225423732624134	0.0165234807542096	DRN	GLM_04.3a	contr_1	5.4107142857142865	DRN-dACC
-0.0239839613686172	0.0161136642722906	DRN	GLM_04.3a	contr_1	5.5	DRN-dACC
-0.0256113173746994	0.0156989404244364	DRN	GLM_04.3a	contr_1	5.5892857142857135	DRN-dACC
-0.0273953838065282	0.0152928429283485	DRN	GLM_04.3a	contr_1	5.678571428571429	DRN-dACC
-0.029291726705304	0.0149096798222675	DRN	GLM_04.3a	contr_1	5.767857142857143	DRN-dACC
-0.031233489507698	0.0145635419721335	DRN	GLM_04.3a	contr_1	5.857142857142857	DRN-dACC
-0.0331388775839387	0.0142690006962509	DRN	GLM_04.3a	contr_1	5.946428571428571	DRN-dACC
-0.0349223937278475	0.0140429335725628	DRN	GLM_04.3a	contr_1	6.0357142857142865	DRN-dACC
-0.036494703515155	0.0139020579524397	DRN	GLM_04.3a	contr_1	6.125	DRN-dACC
-0.0377794254460843	0.0138597373050088	DRN	GLM_04.3a	contr_1	6.2142857142857135	DRN-dACC
-0.0387176615809829	0.0139205124612312	DRN	GLM_04.3a	contr_1	6.303571428571429	DRN-dACC
-0.0392597466306384	0.0140772296948637	DRN	GLM_04.3a	contr_1	6.392857142857142	DRN-dACC
-0.039366470597756	0.0143122709143298	DRN	GLM_04.3a	contr_1	6.482142857142858	DRN-dACC
-0.039009678772062	0.0145984079612889	DRN	GLM_04.3a	contr_1	6.571428571428571	DRN-dACC
-0.0381869056563427	0.0149023007688439	DRN	GLM_04.3a	contr_1	6.6607142857142865	DRN-dACC
-0.0369118508916901	0.0151904544262181	DRN	GLM_04.3a	contr_1	6.75	DRN-dACC
-0.035212562852719	0.0154350290049164	DRN	GLM_04.3a	contr_1	6.8392857142857135	DRN-dACC
-0.0331333676824005	0.0156193487274482	DRN	GLM_04.3a	contr_1	6.928571428571429	DRN-dACC
-0.0307234151086316	0.0157394714382512	DRN	GLM_04.3a	contr_1	7.017857142857142	DRN-dACC
-0.0280318694094051	0.0158058608549617	DRN	GLM_04.3a	contr_1	7.107142857142858	DRN-dACC
-0.0251014765494836	0.0158403732573085	DRN	GLM_04.3a	contr_1	7.196428571428571	DRN-dACC
-0.0219804646815298	0.0158706071226414	DRN	GLM_04.3a	contr_1	7.2857142857142865	DRN-dACC
-0.0187261154765651	0.015922551545791	DRN	GLM_04.3a	contr_1	7.375	DRN-dACC
-0.0153950951455018	0.0160159941481209	DRN	GLM_04.3a	contr_1	7.4642857142857135	DRN-dACC
-0.012056914280094	0.0161603054590205	DRN	GLM_04.3a	contr_1	7.553571428571429	DRN-dACC
-0.00878529891006343	0.0163523556265905	DRN	GLM_04.3a	contr_1	7.642857142857142	DRN-dACC
-0.00566379020034529	0.0165778431090077	DRN	GLM_04.3a	contr_1	7.732142857142858	DRN-dACC
-0.00278359847442104	0.0168146279462447	DRN	GLM_04.3a	contr_1	7.821428571428571	DRN-dACC
-2.34157072546468e-4	0.0170368857463368	DRN	GLM_04.3a	contr_1	7.9107142857142865	DRN-dACC
0.00190556340129825	0.0172210944244522	DRN	GLM_04.3a	contr_1	8	DRN-dACC
