# Supplementary material for: Activity in human dorsal raphe nucleus signals changes in behavioural policy
Source: Nat Commun. 2026 Feb 14;17:1665. doi: 10.1038/s41467-026-68349-9 (PMC12909899; doi:10.1038/s41467-026-68349-9)
Supplement: Supplementary file 4 — Source Data [file 41467_2026_68349_MOESM4_ESM.zip › source_data/fig_4_D.csv]

GLM	contrast	timelock	region	peak	subplot
GLM_04.2a	contr1	offer-timelocked	DRN	0.12994580444682	(i)
GLM_04.2a	contr1	offer-timelocked	DRN	-0.00957037935306364	(i)
GLM_04.2a	contr1	offer-timelocked	DRN	-0.0359278493323242	(i)
GLM_04.2a	contr1	offer-timelocked	DRN	0.0712521920648263	(i)
GLM_04.2a	contr1	offer-timelocked	DRN	-0.0705435956533345	(i)
GLM_04.2a	contr1	offer-timelocked	DRN	0.290867173501329	(i)
GLM_04.2a	contr1	offer-timelocked	DRN	0.0557146474423247	(i)
GLM_04.2a	contr1	offer-timelocked	DRN	-0.0150085793160537	(i)
GLM_04.2a	contr1	offer-timelocked	DRN	0	(i)
GLM_04.2a	contr1	offer-timelocked	DRN	-0.295451709471305	(i)
GLM_04.2a	contr1	offer-timelocked	DRN	0.466450571586544	(i)
GLM_04.2a	contr1	offer-timelocked	DRN	0.0835404126600722	(i)
GLM_04.2a	contr1	offer-timelocked	DRN	0.0508860173241551	(i)
GLM_04.2a	contr1	offer-timelocked	DRN	0	(i)
GLM_04.2a	contr1	offer-timelocked	DRN	0.104104721738262	(i)
GLM_04.2a	contr1	offer-timelocked	DRN	0.283813184128727	(i)
GLM_04.2a	contr1	offer-timelocked	DRN	0.276875053840222	(i)
GLM_04.2a	contr1	offer-timelocked	DRN	0.0293960845538821	(i)
GLM_04.2a	contr1	offer-timelocked	DRN	0.0824085849113954	(i)
GLM_04.2a	contr1	offer-timelocked	DRN	-0.0110923150918667	(i)
GLM_04.2a	contr1	offer-timelocked	DRN	-0.0926752157455587	(i)
GLM_04.2a	contr1	offer-timelocked	DRN	0.0371045004870935	(i)
GLM_04.2a	contr1	offer-timelocked	DRN	-0.0877481794645878	(i)
GLM_04.2a	contr1	offer-timelocked	DRN	0.217713160233995	(i)
GLM_04.2a	contr1	offer-timelocked	DRN	0.177297220027057	(i)
GLM_04.2a	contr1	offer-timelocked	DRN	0.0565028181849779	(i)
GLM_04.2a	contr1	offer-timelocked	DRN	0.52363857291599	(i)
GLM_04.2c	contr1	offer-timelocked	DRN	-0.252800873961374	(i)
GLM_04.2c	contr1	offer-timelocked	DRN	-0.136463530711927	(i)
GLM_04.2c	contr1	offer-timelocked	DRN	-0.0678923576395822	(i)
GLM_04.2c	contr1	offer-timelocked	DRN	-0.067971878908299	(i)
GLM_04.2c	contr1	offer-timelocked	DRN	0.186553487349164	(i)
GLM_04.2c	contr1	offer-timelocked	DRN	-0.104319152310982	(i)
GLM_04.2c	contr1	offer-timelocked	DRN	-0.13627192715541	(i)
GLM_04.2c	contr1	offer-timelocked	DRN	-0.0439626934318497	(i)
GLM_04.2c	contr1	offer-timelocked	DRN	0	(i)
GLM_04.2c	contr1	offer-timelocked	DRN	-0.124186873475327	(i)
GLM_04.2c	contr1	offer-timelocked	DRN	-0.182863960457359	(i)
GLM_04.2c	contr1	offer-timelocked	DRN	-0.036401374596447	(i)
GLM_04.2c	contr1	offer-timelocked	DRN	-0.0235815870257316	(i)
GLM_04.2c	contr1	offer-timelocked	DRN	0	(i)
GLM_04.2c	contr1	offer-timelocked	DRN	0	(i)
GLM_04.2c	contr1	offer-timelocked	DRN	0.019303266793621002	(i)
GLM_04.2c	contr1	offer-timelocked	DRN	0	(i)
GLM_04.2c	contr1	offer-timelocked	DRN	0	(i)
GLM_04.2c	contr1	offer-timelocked	DRN	-0.248682947906149	(i)
GLM_04.2c	contr1	offer-timelocked	DRN	-0.252423996254893	(i)
GLM_04.2c	contr1	offer-timelocked	DRN	0.00821458819399628	(i)
GLM_04.2c	contr1	offer-timelocked	DRN	-0.156237481435722	(i)
GLM_04.2c	contr1	offer-timelocked	DRN	-0.184281937557273	(i)
GLM_04.2c	contr1	offer-timelocked	DRN	-0.287666628054812	(i)
GLM_04.2c	contr1	offer-timelocked	DRN	0.187180805807069	(i)
GLM_04.2c	contr1	offer-timelocked	DRN	0.0101520937581343	(i)
GLM_04.2c	contr1	offer-timelocked	DRN	-0.138788347468845	(i)
GLM_04.2a	contr1	offer-timelocked	DRN	0.12994580444682	(ii)
GLM_04.2a	contr1	offer-timelocked	DRN	-0.00957037935306364	(ii)
GLM_04.2a	contr1	offer-timelocked	DRN	-0.0359278493323242	(ii)
GLM_04.2a	contr1	offer-timelocked	DRN	0.0712521920648263	(ii)
GLM_04.2a	contr1	offer-timelocked	DRN	-0.0705435956533345	(ii)
GLM_04.2a	contr1	offer-timelocked	DRN	0.290867173501329	(ii)
GLM_04.2a	contr1	offer-timelocked	DRN	0.0557146474423247	(ii)
GLM_04.2a	contr1	offer-timelocked	DRN	-0.0150085793160537	(ii)
GLM_04.2a	contr1	offer-timelocked	DRN	0	(ii)
GLM_04.2a	contr1	offer-timelocked	DRN	-0.295451709471305	(ii)
GLM_04.2a	contr1	offer-timelocked	DRN	0.466450571586544	(ii)
GLM_04.2a	contr1	offer-timelocked	DRN	0.0835404126600722	(ii)
GLM_04.2a	contr1	offer-timelocked	DRN	0.0508860173241551	(ii)
GLM_04.2a	contr1	offer-timelocked	DRN	0	(ii)
GLM_04.2a	contr1	offer-timelocked	DRN	0.104104721738262	(ii)
GLM_04.2a	contr1	offer-timelocked	DRN	0.283813184128727	(ii)
GLM_04.2a	contr1	offer-timelocked	DRN	0.276875053840222	(ii)
GLM_04.2a	contr1	offer-timelocked	DRN	0.0293960845538821	(ii)
GLM_04.2a	contr1	offer-timelocked	DRN	0.0824085849113954	(ii)
GLM_04.2a	contr1	offer-timelocked	DRN	-0.0110923150918667	(ii)
GLM_04.2a	contr1	offer-timelocked	DRN	-0.0926752157455587	(ii)
GLM_04.2a	contr1	offer-timelocked	DRN	0.0371045004870935	(ii)
GLM_04.2a	contr1	offer-timelocked	DRN	-0.0877481794645878	(ii)
GLM_04.2a	contr1	offer-timelocked	DRN	0.217713160233995	(ii)
GLM_04.2a	contr1	offer-timelocked	DRN	0.177297220027057	(ii)
GLM_04.2a	contr1	offer-timelocked	DRN	0.0565028181849779	(ii)
GLM_04.2a	contr1	offer-timelocked	DRN	0.52363857291599	(ii)
GLM_04.2b	contr1	offer-timelocked	DRN	0.0349889778410175	(ii)
GLM_04.2b	contr1	offer-timelocked	DRN	-0.0178830729620917	(ii)
GLM_04.2b	contr1	offer-timelocked	DRN	0.103685676696868	(ii)
GLM_04.2b	contr1	offer-timelocked	DRN	0.0249161885427999	(ii)
GLM_04.2b	contr1	offer-timelocked	DRN	-0.161989936219528	(ii)
GLM_04.2b	contr1	offer-timelocked	DRN	0.0136734134435149	(ii)
GLM_04.2b	contr1	offer-timelocked	DRN	-0.0998378671038424	(ii)
GLM_04.2b	contr1	offer-timelocked	DRN	0.0561883893799044	(ii)
GLM_04.2b	contr1	offer-timelocked	DRN	0	(ii)
GLM_04.2b	contr1	offer-timelocked	DRN	0.0724556622308201	(ii)
GLM_04.2b	contr1	offer-timelocked	DRN	-0.12569348650067	(ii)
GLM_04.2b	contr1	offer-timelocked	DRN	0.0500676887373752	(ii)
GLM_04.2b	contr1	offer-timelocked	DRN	-0.0731171349430334	(ii)
GLM_04.2b	contr1	offer-timelocked	DRN	0	(ii)
GLM_04.2b	contr1	offer-timelocked	DRN	0	(ii)
GLM_04.2b	contr1	offer-timelocked	DRN	-1.53761192767636e-4	(ii)
GLM_04.2b	contr1	offer-timelocked	DRN	0	(ii)
GLM_04.2b	contr1	offer-timelocked	DRN	0	(ii)
GLM_04.2b	contr1	offer-timelocked	DRN	-0.0915788325518192	(ii)
GLM_04.2b	contr1	offer-timelocked	DRN	0.158427056456619	(ii)
GLM_04.2b	contr1	offer-timelocked	DRN	-0.118025367943994	(ii)
GLM_04.2b	contr1	offer-timelocked	DRN	-0.0166805988067154	(ii)
GLM_04.2b	contr1	offer-timelocked	DRN	0.160558362949901	(ii)
GLM_04.2b	contr1	offer-timelocked	DRN	0.106061912948128	(ii)
GLM_04.2b	contr1	offer-timelocked	DRN	0.0638896053195632	(ii)
GLM_04.2b	contr1	offer-timelocked	DRN	-0.0668439689188754	(ii)
GLM_04.2b	contr1	offer-timelocked	DRN	0.00859047048140731	(ii)
GLM_04.2c	contr1	offer-timelocked	DRN	-0.252800873961374	(iii)
GLM_04.2c	contr1	offer-timelocked	DRN	-0.136463530711927	(iii)
GLM_04.2c	contr1	offer-timelocked	DRN	-0.0678923576395822	(iii)
GLM_04.2c	contr1	offer-timelocked	DRN	-0.067971878908299	(iii)
GLM_04.2c	contr1	offer-timelocked	DRN	0.186553487349164	(iii)
GLM_04.2c	contr1	offer-timelocked	DRN	-0.104319152310982	(iii)
GLM_04.2c	contr1	offer-timelocked	DRN	-0.13627192715541	(iii)
GLM_04.2c	contr1	offer-timelocked	DRN	-0.0439626934318497	(iii)
GLM_04.2c	contr1	offer-timelocked	DRN	0	(iii)
GLM_04.2c	contr1	offer-timelocked	DRN	-0.124186873475327	(iii)
GLM_04.2c	contr1	offer-timelocked	DRN	-0.182863960457359	(iii)
GLM_04.2c	contr1	offer-timelocked	DRN	-0.036401374596447	(iii)
GLM_04.2c	contr1	offer-timelocked	DRN	-0.0235815870257316	(iii)
GLM_04.2c	contr1	offer-timelocked	DRN	0	(iii)
GLM_04.2c	contr1	offer-timelocked	DRN	0	(iii)
GLM_04.2c	contr1	offer-timelocked	DRN	0.019303266793621002	(iii)
GLM_04.2c	contr1	offer-timelocked	DRN	0	(iii)
GLM_04.2c	contr1	offer-timelocked	DRN	0	(iii)
GLM_04.2c	contr1	offer-timelocked	DRN	-0.248682947906149	(iii)
GLM_04.2c	contr1	offer-timelocked	DRN	-0.252423996254893	(iii)
GLM_04.2c	contr1	offer-timelocked	DRN	0.00821458819399628	(iii)
GLM_04.2c	contr1	offer-timelocked	DRN	-0.156237481435722	(iii)
GLM_04.2c	contr1	offer-timelocked	DRN	-0.184281937557273	(iii)
GLM_04.2c	contr1	offer-timelocked	DRN	-0.287666628054812	(iii)
GLM_04.2c	contr1	offer-timelocked	DRN	0.187180805807069	(iii)
GLM_04.2c	contr1	offer-timelocked	DRN	0.0101520937581343	(iii)
GLM_04.2c	contr1	offer-timelocked	DRN	-0.138788347468845	(iii)
GLM_04.2d	contr1	offer-timelocked	DRN	0.0644754510758864	(iii)
GLM_04.2d	contr1	offer-timelocked	DRN	-0.0447643295637106	(iii)
GLM_04.2d	contr1	offer-timelocked	DRN	-0.117867510299273	(iii)
GLM_04.2d	contr1	offer-timelocked	DRN	0.0109182336523885	(iii)
GLM_04.2d	contr1	offer-timelocked	DRN	-0.0585714661072544	(iii)
GLM_04.2d	contr1	offer-timelocked	DRN	-0.249710429907789	(iii)
GLM_04.2d	contr1	offer-timelocked	DRN	-0.117649256811631	(iii)
GLM_04.2d	contr1	offer-timelocked	DRN	0.0403541714642527	(iii)
GLM_04.2d	contr1	offer-timelocked	DRN	0	(iii)
GLM_04.2d	contr1	offer-timelocked	DRN	0.0456021854073064	(iii)
GLM_04.2d	contr1	offer-timelocked	DRN	-0.167687228717639	(iii)
GLM_04.2d	contr1	offer-timelocked	DRN	-0.161460968897204	(iii)
GLM_04.2d	contr1	offer-timelocked	DRN	-0.291935941351317	(iii)
GLM_04.2d	contr1	offer-timelocked	DRN	0	(iii)
GLM_04.2d	contr1	offer-timelocked	DRN	0.189921555036291	(iii)
GLM_04.2d	contr1	offer-timelocked	DRN	0.0845019549322542	(iii)
GLM_04.2d	contr1	offer-timelocked	DRN	-0.0314168859644974	(iii)
GLM_04.2d	contr1	offer-timelocked	DRN	-0.141954302973749	(iii)
GLM_04.2d	contr1	offer-timelocked	DRN	0.0654211016945589	(iii)
GLM_04.2d	contr1	offer-timelocked	DRN	-0.0396241354271535	(iii)
GLM_04.2d	contr1	offer-timelocked	DRN	-0.018293661902465	(iii)
GLM_04.2d	contr1	offer-timelocked	DRN	0.289000843089359	(iii)
GLM_04.2d	contr1	offer-timelocked	DRN	-0.0537952286074017	(iii)
GLM_04.2d	contr1	offer-timelocked	DRN	-0.187621769398718	(iii)
GLM_04.2d	contr1	offer-timelocked	DRN	-0.138447584274679	(iii)
GLM_04.2d	contr1	offer-timelocked	DRN	-0.0356571728909355	(iii)
GLM_04.2d	contr1	offer-timelocked	DRN	-0.109123361203151	(iii)
GLM_04.2a	contr1	offer-timelocked	DRN	0.12994580444682	(iv)
GLM_04.2a	contr1	offer-timelocked	DRN	-0.00957037935306364	(iv)
GLM_04.2a	contr1	offer-timelocked	DRN	-0.0359278493323242	(iv)
GLM_04.2a	contr1	offer-timelocked	DRN	0.0712521920648263	(iv)
GLM_04.2a	contr1	offer-timelocked	DRN	-0.0705435956533345	(iv)
GLM_04.2a	contr1	offer-timelocked	DRN	0.290867173501329	(iv)
GLM_04.2a	contr1	offer-timelocked	DRN	0.0557146474423247	(iv)
GLM_04.2a	contr1	offer-timelocked	DRN	-0.0150085793160537	(iv)
GLM_04.2a	contr1	offer-timelocked	DRN	0	(iv)
GLM_04.2a	contr1	offer-timelocked	DRN	-0.295451709471305	(iv)
GLM_04.2a	contr1	offer-timelocked	DRN	0.466450571586544	(iv)
GLM_04.2a	contr1	offer-timelocked	DRN	0.0835404126600722	(iv)
GLM_04.2a	contr1	offer-timelocked	DRN	0.0508860173241551	(iv)
GLM_04.2a	contr1	offer-timelocked	DRN	0	(iv)
GLM_04.2a	contr1	offer-timelocked	DRN	0.104104721738262	(iv)
GLM_04.2a	contr1	offer-timelocked	DRN	0.283813184128727	(iv)
GLM_04.2a	contr1	offer-timelocked	DRN	0.276875053840222	(iv)
GLM_04.2a	contr1	offer-timelocked	DRN	0.0293960845538821	(iv)
GLM_04.2a	contr1	offer-timelocked	DRN	0.0824085849113954	(iv)
GLM_04.2a	contr1	offer-timelocked	DRN	-0.0110923150918667	(iv)
GLM_04.2a	contr1	offer-timelocked	DRN	-0.0926752157455587	(iv)
GLM_04.2a	contr1	offer-timelocked	DRN	0.0371045004870935	(iv)
GLM_04.2a	contr1	offer-timelocked	DRN	-0.0877481794645878	(iv)
GLM_04.2a	contr1	offer-timelocked	DRN	0.217713160233995	(iv)
GLM_04.2a	contr1	offer-timelocked	DRN	0.177297220027057	(iv)
GLM_04.2a	contr1	offer-timelocked	DRN	0.0565028181849779	(iv)
GLM_04.2a	contr1	offer-timelocked	DRN	0.52363857291599	(iv)
GLM_04.2a_low	contr1	offer-timelocked	DRN	0.0494862643998543	(iv)
GLM_04.2a_low	contr1	offer-timelocked	DRN	-0.0962721349081962	(iv)
GLM_04.2a_low	contr1	offer-timelocked	DRN	0.221134099272366	(iv)
GLM_04.2a_low	contr1	offer-timelocked	DRN	0.0626106997958074	(iv)
GLM_04.2a_low	contr1	offer-timelocked	DRN	0	(iv)
GLM_04.2a_low	contr1	offer-timelocked	DRN	0.0300293248570449	(iv)
GLM_04.2a_low	contr1	offer-timelocked	DRN	0.0472398414008426	(iv)
GLM_04.2a_low	contr1	offer-timelocked	DRN	-0.134551095640384	(iv)
GLM_04.2a_low	contr1	offer-timelocked	DRN	-0.00690945048388852	(iv)
GLM_04.2a_low	contr1	offer-timelocked	DRN	0	(iv)
GLM_04.2a_low	contr1	offer-timelocked	DRN	0	(iv)
GLM_04.2a_low	contr1	offer-timelocked	DRN	0.111672531368855	(iv)
GLM_04.2a_low	contr1	offer-timelocked	DRN	-0.0672946335031391	(iv)
GLM_04.2a_low	contr1	offer-timelocked	DRN	0.110177690890532	(iv)
GLM_04.2a_low	contr1	offer-timelocked	DRN	-0.171579108915965	(iv)
GLM_04.2a_low	contr1	offer-timelocked	DRN	-0.0440381524860393	(iv)
GLM_04.2a_low	contr1	offer-timelocked	DRN	-0.0824255601172153	(iv)
GLM_04.2a_low	contr1	offer-timelocked	DRN	-0.109577550694874	(iv)
GLM_04.2a_low	contr1	offer-timelocked	DRN	-0.0139229434488083	(iv)
GLM_04.2a_low	contr1	offer-timelocked	DRN	-0.0447104046511861	(iv)
GLM_04.2a_low	contr1	offer-timelocked	DRN	-0.0280674217401496	(iv)
GLM_04.2a_low	contr1	offer-timelocked	DRN	0	(iv)
GLM_04.2a_low	contr1	offer-timelocked	DRN	0.145157570899351	(iv)
GLM_04.2a_low	contr1	offer-timelocked	DRN	0.123218517211022	(iv)
GLM_04.2a_low	contr1	offer-timelocked	DRN	-0.210890978565331	(iv)
GLM_04.2a_low	contr1	offer-timelocked	DRN	-0.232308094888918	(iv)
GLM_04.2a_low	contr1	offer-timelocked	DRN	0.0304853254892075	(iv)
GLM_04.2c	contr1	offer-timelocked	DRN	-0.252800873961374	(v)
GLM_04.2c	contr1	offer-timelocked	DRN	-0.136463530711927	(v)
GLM_04.2c	contr1	offer-timelocked	DRN	-0.0678923576395822	(v)
GLM_04.2c	contr1	offer-timelocked	DRN	-0.067971878908299	(v)
GLM_04.2c	contr1	offer-timelocked	DRN	0.186553487349164	(v)
GLM_04.2c	contr1	offer-timelocked	DRN	-0.104319152310982	(v)
GLM_04.2c	contr1	offer-timelocked	DRN	-0.13627192715541	(v)
GLM_04.2c	contr1	offer-timelocked	DRN	-0.0439626934318497	(v)
GLM_04.2c	contr1	offer-timelocked	DRN	0	(v)
GLM_04.2c	contr1	offer-timelocked	DRN	-0.124186873475327	(v)
GLM_04.2c	contr1	offer-timelocked	DRN	-0.182863960457359	(v)
GLM_04.2c	contr1	offer-timelocked	DRN	-0.036401374596447	(v)
GLM_04.2c	contr1	offer-timelocked	DRN	-0.0235815870257316	(v)
GLM_04.2c	contr1	offer-timelocked	DRN	0	(v)
GLM_04.2c	contr1	offer-timelocked	DRN	0	(v)
GLM_04.2c	contr1	offer-timelocked	DRN	0.019303266793621002	(v)
GLM_04.2c	contr1	offer-timelocked	DRN	0	(v)
GLM_04.2c	contr1	offer-timelocked	DRN	0	(v)
GLM_04.2c	contr1	offer-timelocked	DRN	-0.248682947906149	(v)
GLM_04.2c	contr1	offer-timelocked	DRN	-0.252423996254893	(v)
GLM_04.2c	contr1	offer-timelocked	DRN	0.00821458819399628	(v)
GLM_04.2c	contr1	offer-timelocked	DRN	-0.156237481435722	(v)
GLM_04.2c	contr1	offer-timelocked	DRN	-0.184281937557273	(v)
GLM_04.2c	contr1	offer-timelocked	DRN	-0.287666628054812	(v)
GLM_04.2c	contr1	offer-timelocked	DRN	0.187180805807069	(v)
GLM_04.2c	contr1	offer-timelocked	DRN	0.0101520937581343	(v)
GLM_04.2c	contr1	offer-timelocked	DRN	-0.138788347468845	(v)
GLM_04.2c_low	contr1	offer-timelocked	DRN	0	(v)
GLM_04.2c_low	contr1	offer-timelocked	DRN	0	(v)
GLM_04.2c_low	contr1	offer-timelocked	DRN	0	(v)
GLM_04.2c_low	contr1	offer-timelocked	DRN	0	(v)
GLM_04.2c_low	contr1	offer-timelocked	DRN	0	(v)
GLM_04.2c_low	contr1	offer-timelocked	DRN	-0.00483681921070798	(v)
GLM_04.2c_low	contr1	offer-timelocked	DRN	0	(v)
GLM_04.2c_low	contr1	offer-timelocked	DRN	0	(v)
GLM_04.2c_low	contr1	offer-timelocked	DRN	0	(v)
GLM_04.2c_low	contr1	offer-timelocked	DRN	0	(v)
GLM_04.2c_low	contr1	offer-timelocked	DRN	0	(v)
GLM_04.2c_low	contr1	offer-timelocked	DRN	0	(v)
GLM_04.2c_low	contr1	offer-timelocked	DRN	-0.0441579067787486	(v)
GLM_04.2c_low	contr1	offer-timelocked	DRN	-0.0977119176880623	(v)
GLM_04.2c_low	contr1	offer-timelocked	DRN	-0.233264478113514	(v)
GLM_04.2c_low	contr1	offer-timelocked	DRN	0	(v)
GLM_04.2c_low	contr1	offer-timelocked	DRN	-0.0287638542300604	(v)
GLM_04.2c_low	contr1	offer-timelocked	DRN	0.163765603290602	(v)
GLM_04.2c_low	contr1	offer-timelocked	DRN	0	(v)
GLM_04.2c_low	contr1	offer-timelocked	DRN	0.0399399710790809	(v)
GLM_04.2c_low	contr1	offer-timelocked	DRN	0.0525360482937707	(v)
GLM_04.2c_low	contr1	offer-timelocked	DRN	0	(v)
GLM_04.2c_low	contr1	offer-timelocked	DRN	0	(v)
GLM_04.2c_low	contr1	offer-timelocked	DRN	0	(v)
GLM_04.2c_low	contr1	offer-timelocked	DRN	0	(v)
GLM_04.2c_low	contr1	offer-timelocked	DRN	-0.0218967550194228	(v)
GLM_04.2c_low	contr1	offer-timelocked	DRN	0	(v)
