# Supplementary material for: Activity in human dorsal raphe nucleus signals changes in behavioural policy
Source: Nat Commun. 2026 Feb 14;17:1665. doi: 10.1038/s41467-026-68349-9 (PMC12909899; doi:10.1038/s41467-026-68349-9)
Supplement: Supplementary file 4 — Source Data [file 41467_2026_68349_MOESM4_ESM.zip › source_data/fig_S9_D_i.csv]

subject	p_accept_10_diff	dACC_H2	constant
103	0.058516196	-0.081704576	1
104	0.395238095	0.053157805	1
106	0.104774536	0.021507005	1
107	0.161220044	-0.005174643	1
109	-0.27090301	-0.193618926	1
110	0.151851852	0.039830802	1
111	-0.288461538	-0.137064068	1
114	0.187782805	-0.056800473	1
115	0.160326087	0.060902068	1
116	0.126344086	0.021405498	1
117	0.087533156	0.026811415	1
119	-0.096774194	-0.025123671	1
121	0.165517241	-0.012102944	1
122	-0.081081081	-0.118034558	1
123	0	-0.084549049	1
124	0.101648352	0.122440295	1
125	0.26674938	0.025514591	1
128	-0.10962963	-0.0085329	1
130	0.058823529	0.064133255	1
131	0.146583851	-0.039722803	1
132	-0.074074074	0.030185998	1
133	-0.056451613	-0.055464823	1
135	0.002962963	-0.013655704	1
