# Supplementary material for: Activity in human dorsal raphe nucleus signals changes in behavioural policy
Source: Nat Commun. 2026 Feb 14;17:1665. doi: 10.1038/s41467-026-68349-9 (PMC12909899; doi:10.1038/s41467-026-68349-9)
Supplement: Supplementary file 4 — Source Data [file 41467_2026_68349_MOESM4_ESM.zip › source_data/fig_S2_A_i.csv]

subject	mu_val_graph	switch_rate	facet_label
103	-1.4551546219736842	8.333333333333332	Pursue-sw. [5-pt]
103	-1.2868295825320513	0	Pursue-sw. [5-pt]
103	-0.8472280202275863	0	Pursue-sw. [5-pt]
103	-0.5856741508481013	0	Pursue-sw. [5-pt]
103	-0.4924754548095238	0	Pursue-sw. [5-pt]
103	-0.3773912735333333	0	Pursue-sw. [5-pt]
103	0.16468950546	0	Pursue-sw. [5-pt]
103	0.3593379018193548	25	Pursue-sw. [5-pt]
103	0.8230736380551724	0	Pursue-sw. [5-pt]
103	1.644259112370861	0	Pursue-sw. [5-pt]
104	-1.4551546219736842	0	Pursue-sw. [5-pt]
104	-1.2868295825320513	10.000000000000002	Pursue-sw. [5-pt]
104	-0.8472280202275863	0	Pursue-sw. [5-pt]
104	-0.5856741508481013	0	Pursue-sw. [5-pt]
104	-0.4924754548095238	0	Pursue-sw. [5-pt]
104	-0.3773912735333333	0	Pursue-sw. [5-pt]
104	0.16468950546	0	Pursue-sw. [5-pt]
104	0.3593379018193548	0	Pursue-sw. [5-pt]
104	0.8230736380551724	0	Pursue-sw. [5-pt]
104	1.644259112370861	0	Pursue-sw. [5-pt]
105	-1.4551546219736842	0	Pursue-sw. [5-pt]
105	-1.2868295825320513	0	Pursue-sw. [5-pt]
105	-0.8472280202275863	0	Pursue-sw. [5-pt]
105	-0.5856741508481013	12.5	Pursue-sw. [5-pt]
105	-0.4924754548095238	0	Pursue-sw. [5-pt]
105	-0.3773912735333333	0	Pursue-sw. [5-pt]
105	0.16468950546	0	Pursue-sw. [5-pt]
105	0.3593379018193548	11.111111111111109	Pursue-sw. [5-pt]
105	0.8230736380551724	0	Pursue-sw. [5-pt]
105	1.644259112370861	0	Pursue-sw. [5-pt]
106	-1.4551546219736842	0	Pursue-sw. [5-pt]
106	-1.2868295825320513	0	Pursue-sw. [5-pt]
106	-0.8472280202275863	0	Pursue-sw. [5-pt]
106	-0.5856741508481013	20	Pursue-sw. [5-pt]
106	-0.4924754548095238	7.142857142857144	Pursue-sw. [5-pt]
106	-0.3773912735333333	0	Pursue-sw. [5-pt]
106	0.16468950546	0	Pursue-sw. [5-pt]
106	0.3593379018193548	0	Pursue-sw. [5-pt]
106	0.8230736380551724	0	Pursue-sw. [5-pt]
106	1.644259112370861	0	Pursue-sw. [5-pt]
107	-1.2868295825320513	0	Pursue-sw. [5-pt]
107	-0.8472280202275863	0	Pursue-sw. [5-pt]
107	-0.4924754548095238	0	Pursue-sw. [5-pt]
107	-0.3773912735333333	0	Pursue-sw. [5-pt]
107	0.16468950546	0	Pursue-sw. [5-pt]
107	0.3593379018193548	0	Pursue-sw. [5-pt]
107	0.8230736380551724	0	Pursue-sw. [5-pt]
107	1.644259112370861	0	Pursue-sw. [5-pt]
109	-1.4551546219736842	18.18181818181818	Pursue-sw. [5-pt]
109	-1.2868295825320513	0	Pursue-sw. [5-pt]
109	-0.5856741508481013	33.333333333333336	Pursue-sw. [5-pt]
109	-0.4924754548095238	0	Pursue-sw. [5-pt]
109	-0.3773912735333333	41.666666666666664	Pursue-sw. [5-pt]
109	0.16468950546	0	Pursue-sw. [5-pt]
109	0.3593379018193548	14.285714285714288	Pursue-sw. [5-pt]
109	0.8230736380551724	25	Pursue-sw. [5-pt]
109	1.644259112370861	16.666666666666668	Pursue-sw. [5-pt]
110	-1.4551546219736842	0	Pursue-sw. [5-pt]
110	-1.2868295825320513	0	Pursue-sw. [5-pt]
110	-0.8472280202275863	25	Pursue-sw. [5-pt]
110	-0.5856741508481013	0	Pursue-sw. [5-pt]
110	-0.4924754548095238	0	Pursue-sw. [5-pt]
110	-0.3773912735333333	20	Pursue-sw. [5-pt]
110	0.16468950546	0	Pursue-sw. [5-pt]
110	0.3593379018193548	0	Pursue-sw. [5-pt]
110	0.8230736380551724	0	Pursue-sw. [5-pt]
110	1.644259112370861	0	Pursue-sw. [5-pt]
111	-1.4551546219736842	0	Pursue-sw. [5-pt]
111	-1.2868295825320513	0	Pursue-sw. [5-pt]
111	-0.8472280202275863	0	Pursue-sw. [5-pt]
111	-0.5856741508481013	0	Pursue-sw. [5-pt]
111	-0.4924754548095238	0	Pursue-sw. [5-pt]
111	-0.3773912735333333	0	Pursue-sw. [5-pt]
111	0.16468950546	0	Pursue-sw. [5-pt]
111	0.3593379018193548	20	Pursue-sw. [5-pt]
111	0.8230736380551724	0	Pursue-sw. [5-pt]
111	1.644259112370861	0	Pursue-sw. [5-pt]
112	-1.4551546219736842	0	Pursue-sw. [5-pt]
112	-1.2868295825320513	0	Pursue-sw. [5-pt]
112	-0.8472280202275863	0	Pursue-sw. [5-pt]
112	-0.5856741508481013	7.142857142857144	Pursue-sw. [5-pt]
112	-0.3773912735333333	0	Pursue-sw. [5-pt]
112	0.16468950546	0	Pursue-sw. [5-pt]
112	0.3593379018193548	0	Pursue-sw. [5-pt]
112	0.8230736380551724	0	Pursue-sw. [5-pt]
112	1.644259112370861	0	Pursue-sw. [5-pt]
114	-1.4551546219736842	0	Pursue-sw. [5-pt]
114	-1.2868295825320513	0	Pursue-sw. [5-pt]
114	-0.8472280202275863	0	Pursue-sw. [5-pt]
114	-0.5856741508481013	0	Pursue-sw. [5-pt]
114	-0.4924754548095238	0	Pursue-sw. [5-pt]
114	-0.3773912735333333	0	Pursue-sw. [5-pt]
114	0.16468950546	0	Pursue-sw. [5-pt]
114	0.3593379018193548	0	Pursue-sw. [5-pt]
114	0.8230736380551724	0	Pursue-sw. [5-pt]
114	1.644259112370861	0	Pursue-sw. [5-pt]
115	-1.4551546219736842	0	Pursue-sw. [5-pt]
115	-0.8472280202275863	0	Pursue-sw. [5-pt]
115	-0.5856741508481013	0	Pursue-sw. [5-pt]
115	0.16468950546	0	Pursue-sw. [5-pt]
115	0.3593379018193548	0	Pursue-sw. [5-pt]
115	0.8230736380551724	0	Pursue-sw. [5-pt]
115	1.644259112370861	0	Pursue-sw. [5-pt]
116	-1.4551546219736842	0	Pursue-sw. [5-pt]
116	-1.2868295825320513	14.285714285714288	Pursue-sw. [5-pt]
116	-0.8472280202275863	0	Pursue-sw. [5-pt]
116	-0.5856741508481013	0	Pursue-sw. [5-pt]
116	-0.4924754548095238	0	Pursue-sw. [5-pt]
116	-0.3773912735333333	0	Pursue-sw. [5-pt]
116	0.16468950546	0	Pursue-sw. [5-pt]
116	0.3593379018193548	0	Pursue-sw. [5-pt]
116	0.8230736380551724	0	Pursue-sw. [5-pt]
116	1.644259112370861	0	Pursue-sw. [5-pt]
117	-1.4551546219736842	0	Pursue-sw. [5-pt]
117	-1.2868295825320513	33.333333333333336	Pursue-sw. [5-pt]
117	-0.8472280202275863	0	Pursue-sw. [5-pt]
117	-0.5856741508481013	55.55555555555556	Pursue-sw. [5-pt]
117	-0.4924754548095238	25	Pursue-sw. [5-pt]
117	-0.3773912735333333	0	Pursue-sw. [5-pt]
117	0.16468950546	50	Pursue-sw. [5-pt]
117	0.3593379018193548	0	Pursue-sw. [5-pt]
117	0.8230736380551724	50	Pursue-sw. [5-pt]
117	1.644259112370861	0	Pursue-sw. [5-pt]
118	-1.4551546219736842	28.57142857142857	Pursue-sw. [5-pt]
118	-0.8472280202275863	30.76923076923077	Pursue-sw. [5-pt]
118	-0.5856741508481013	100	Pursue-sw. [5-pt]
118	-0.4924754548095238	0	Pursue-sw. [5-pt]
118	0.16468950546	21.428571428571427	Pursue-sw. [5-pt]
118	0.8230736380551724	20	Pursue-sw. [5-pt]
118	1.644259112370861	33.333333333333336	Pursue-sw. [5-pt]
119	-1.4551546219736842	0	Pursue-sw. [5-pt]
119	-1.2868295825320513	0	Pursue-sw. [5-pt]
119	-0.8472280202275863	0	Pursue-sw. [5-pt]
119	-0.5856741508481013	0	Pursue-sw. [5-pt]
119	-0.4924754548095238	0	Pursue-sw. [5-pt]
119	-0.3773912735333333	0	Pursue-sw. [5-pt]
119	0.16468950546	0	Pursue-sw. [5-pt]
119	0.3593379018193548	10	Pursue-sw. [5-pt]
119	0.8230736380551724	0	Pursue-sw. [5-pt]
119	1.644259112370861	0	Pursue-sw. [5-pt]
121	-1.4551546219736842	0	Pursue-sw. [5-pt]
121	-1.2868295825320513	0	Pursue-sw. [5-pt]
121	-0.5856741508481013	20	Pursue-sw. [5-pt]
121	-0.4924754548095238	8.333333333333332	Pursue-sw. [5-pt]
121	-0.3773912735333333	0	Pursue-sw. [5-pt]
121	0.16468950546	14.285714285714288	Pursue-sw. [5-pt]
121	0.3593379018193548	0	Pursue-sw. [5-pt]
121	0.8230736380551724	0	Pursue-sw. [5-pt]
121	1.644259112370861	0	Pursue-sw. [5-pt]
122	-1.4551546219736842	50	Pursue-sw. [5-pt]
122	-1.2868295825320513	0	Pursue-sw. [5-pt]
122	-0.8472280202275863	11.11111111111111	Pursue-sw. [5-pt]
122	-0.3773912735333333	5.555555555555554	Pursue-sw. [5-pt]
122	0.16468950546	0	Pursue-sw. [5-pt]
122	0.3593379018193548	0	Pursue-sw. [5-pt]
122	0.8230736380551724	0	Pursue-sw. [5-pt]
122	1.644259112370861	0	Pursue-sw. [5-pt]
123	-1.4551546219736842	0	Pursue-sw. [5-pt]
123	-1.2868295825320513	0	Pursue-sw. [5-pt]
123	-0.8472280202275863	12.5	Pursue-sw. [5-pt]
123	-0.5856741508481013	0	Pursue-sw. [5-pt]
123	-0.4924754548095238	0	Pursue-sw. [5-pt]
123	-0.3773912735333333	0	Pursue-sw. [5-pt]
123	0.16468950546	0	Pursue-sw. [5-pt]
123	0.3593379018193548	0	Pursue-sw. [5-pt]
123	0.8230736380551724	12.5	Pursue-sw. [5-pt]
123	1.644259112370861	0	Pursue-sw. [5-pt]
124	-1.4551546219736842	100	Pursue-sw. [5-pt]
124	-1.2868295825320513	0	Pursue-sw. [5-pt]
124	-0.8472280202275863	0	Pursue-sw. [5-pt]
124	-0.5856741508481013	0	Pursue-sw. [5-pt]
124	-0.4924754548095238	14.285714285714288	Pursue-sw. [5-pt]
124	0.16468950546	8.333333333333332	Pursue-sw. [5-pt]
124	0.3593379018193548	0	Pursue-sw. [5-pt]
124	0.8230736380551724	0	Pursue-sw. [5-pt]
124	1.644259112370861	0	Pursue-sw. [5-pt]
125	-1.4551546219736842	12.5	Pursue-sw. [5-pt]
125	-1.2868295825320513	25	Pursue-sw. [5-pt]
125	-0.8472280202275863	0	Pursue-sw. [5-pt]
125	-0.5856741508481013	25	Pursue-sw. [5-pt]
125	-0.4924754548095238	0	Pursue-sw. [5-pt]
125	-0.3773912735333333	0	Pursue-sw. [5-pt]
125	0.16468950546	0	Pursue-sw. [5-pt]
125	0.3593379018193548	0	Pursue-sw. [5-pt]
125	0.8230736380551724	14.285714285714288	Pursue-sw. [5-pt]
125	1.644259112370861	0	Pursue-sw. [5-pt]
126	-1.4551546219736842	0	Pursue-sw. [5-pt]
126	-1.2868295825320513	0	Pursue-sw. [5-pt]
126	-0.8472280202275863	33.333333333333336	Pursue-sw. [5-pt]
126	-0.5856741508481013	0	Pursue-sw. [5-pt]
126	-0.4924754548095238	0	Pursue-sw. [5-pt]
126	-0.3773912735333333	0	Pursue-sw. [5-pt]
126	0.16468950546	0	Pursue-sw. [5-pt]
126	0.3593379018193548	0	Pursue-sw. [5-pt]
126	0.8230736380551724	0	Pursue-sw. [5-pt]
126	1.644259112370861	0	Pursue-sw. [5-pt]
128	-1.4551546219736842	0	Pursue-sw. [5-pt]
128	-1.2868295825320513	0	Pursue-sw. [5-pt]
128	-0.8472280202275863	0	Pursue-sw. [5-pt]
128	-0.5856741508481013	0	Pursue-sw. [5-pt]
128	-0.4924754548095238	0	Pursue-sw. [5-pt]
128	-0.3773912735333333	0	Pursue-sw. [5-pt]
128	0.16468950546	0	Pursue-sw. [5-pt]
128	0.3593379018193548	0	Pursue-sw. [5-pt]
128	0.8230736380551724	0	Pursue-sw. [5-pt]
128	1.644259112370861	0	Pursue-sw. [5-pt]
130	-1.4551546219736842	0	Pursue-sw. [5-pt]
130	-1.2868295825320513	9.09090909090909	Pursue-sw. [5-pt]
130	-0.8472280202275863	0	Pursue-sw. [5-pt]
130	-0.5856741508481013	14.285714285714288	Pursue-sw. [5-pt]
130	-0.3773912735333333	0	Pursue-sw. [5-pt]
130	0.16468950546	0	Pursue-sw. [5-pt]
130	0.3593379018193548	0	Pursue-sw. [5-pt]
130	0.8230736380551724	0	Pursue-sw. [5-pt]
130	1.644259112370861	0	Pursue-sw. [5-pt]
131	-1.4551546219736842	33.333333333333336	Pursue-sw. [5-pt]
131	-1.2868295825320513	0	Pursue-sw. [5-pt]
131	-0.8472280202275863	0	Pursue-sw. [5-pt]
131	-0.5856741508481013	0	Pursue-sw. [5-pt]
131	-0.4924754548095238	14.285714285714288	Pursue-sw. [5-pt]
131	-0.3773912735333333	9.09090909090909	Pursue-sw. [5-pt]
131	0.16468950546	33.333333333333336	Pursue-sw. [5-pt]
131	0.3593379018193548	0	Pursue-sw. [5-pt]
131	0.8230736380551724	0	Pursue-sw. [5-pt]
131	1.644259112370861	0	Pursue-sw. [5-pt]
132	-1.4551546219736842	33.333333333333336	Pursue-sw. [5-pt]
132	-1.2868295825320513	0	Pursue-sw. [5-pt]
132	-0.8472280202275863	0	Pursue-sw. [5-pt]
132	-0.5856741508481013	0	Pursue-sw. [5-pt]
132	-0.4924754548095238	0	Pursue-sw. [5-pt]
132	-0.3773912735333333	0	Pursue-sw. [5-pt]
132	0.16468950546	0	Pursue-sw. [5-pt]
132	0.3593379018193548	0	Pursue-sw. [5-pt]
132	0.8230736380551724	0	Pursue-sw. [5-pt]
132	1.644259112370861	0	Pursue-sw. [5-pt]
133	-1.4551546219736842	20	Pursue-sw. [5-pt]
133	-0.8472280202275863	9.09090909090909	Pursue-sw. [5-pt]
133	-0.5856741508481013	0	Pursue-sw. [5-pt]
133	-0.4924754548095238	0	Pursue-sw. [5-pt]
133	0.3593379018193548	0	Pursue-sw. [5-pt]
133	0.8230736380551724	0	Pursue-sw. [5-pt]
133	1.644259112370861	12.5	Pursue-sw. [5-pt]
135	-1.2868295825320513	33.333333333333336	Pursue-sw. [5-pt]
135	-0.8472280202275863	0	Pursue-sw. [5-pt]
135	-0.4924754548095238	0	Pursue-sw. [5-pt]
135	-0.3773912735333333	9.09090909090909	Pursue-sw. [5-pt]
135	0.16468950546	0	Pursue-sw. [5-pt]
135	0.3593379018193548	0	Pursue-sw. [5-pt]
135	0.8230736380551724	11.11111111111111	Pursue-sw. [5-pt]
135	1.644259112370861	12.5	Pursue-sw. [5-pt]
