# Supplementary material for: Activity in human dorsal raphe nucleus signals changes in behavioural policy
Source: Nat Commun. 2026 Feb 14;17:1665. doi: 10.1038/s41467-026-68349-9 (PMC12909899; doi:10.1038/s41467-026-68349-9)
Supplement: Supplementary file 4 — Source Data [file 41467_2026_68349_MOESM4_ESM.zip › source_data/fig_S2_C.csv]

subject	env_bin	mean_trial_switch
103	Poor	13.571428571428571
103	Rich	9.6
104	Poor	11.4
104	Rich	9.4
105	Poor	7.5
105	Rich	7.666666666666667
106	Poor	9
106	Rich	6.166666666666667
107	Poor	12.666666666666666
107	Rich	6
109	Poor	11.2
109	Rich	9
110	Poor	9.714285714285714
110	Rich	11.142857142857142
111	Poor	11.5
111	Rich	6
114	Poor	5
114	Rich	11
115	Poor	9.75
115	Rich	8.8
116	Poor	8.5
116	Rich	10
117	Poor	8.75
117	Rich	9.142857142857142
119	Poor	12.333333333333334
121	Poor	15
121	Rich	4.333333333333333
122	Poor	9.5
123	Poor	18
124	Poor	11.2
124	Rich	4.666666666666667
125	Poor	9.166666666666666
125	Rich	6.5
126	Poor	12.545454545454545
126	Rich	7.5
128	Poor	14.2
128	Rich	8
130	Poor	11.166666666666666
130	Rich	11
131	Poor	5
131	Rich	9.666666666666666
132	Poor	11.875
132	Rich	8.833333333333334
133	Poor	12.333333333333334
133	Rich	6.5
135	Poor	8
135	Rich	1
