# Supplementary material for: Activity in human dorsal raphe nucleus signals changes in behavioural policy
Source: Nat Commun. 2026 Feb 14;17:1665. doi: 10.1038/s41467-026-68349-9 (PMC12909899; doi:10.1038/s41467-026-68349-9)
Supplement: Supplementary file 4 — Source Data [file 41467_2026_68349_MOESM4_ESM.zip › source_data/fig_2_A.csv]

subject	mag	env	m	m_percent
103	5	poor	0.057692307692307696	5.769230769230769
103	5	rich	0	0
103	10	poor	0.5	50
103	10	rich	0.4117647058823529	41.17647058823529
103	50	poor	1	100
103	50	rich	0.9767441860465116	97.67441860465115
104	5	poor	0.022222222222222223	2.2222222222222223
104	5	rich	0	0
104	10	poor	0.5813953488372093	58.139534883720934
104	10	rich	0.20689655172413793	20.689655172413794
104	50	poor	1	100
104	50	rich	1	100
105	5	poor	0.023255813953488372	2.3255813953488373
105	5	rich	0.08333333333333333	8.333333333333332
105	10	poor	0.5666666666666667	56.666666666666664
105	10	rich	0.4642857142857143	46.42857142857143
105	50	poor	1	100
105	50	rich	1	100
106	5	poor	0.045454545454545456	4.545454545454546
106	5	rich	0	0
106	10	poor	0.7586206896551724	75.86206896551724
106	10	rich	0.6538461538461539	65.38461538461539
106	50	poor	1	100
106	50	rich	1	100
107	5	poor	0.061224489795918366	6.122448979591836
107	5	rich	0	0
107	10	poor	0.25	25
107	10	rich	0.06896551724137931	6.896551724137931
107	50	poor	1	100
107	50	rich	1	100
109	5	poor	0.30612244897959184	30.612244897959183
109	5	rich	0.7777777777777778	77.77777777777779
109	10	poor	0.6521739130434783	65.21739130434783
109	10	rich	0.9230769230769231	92.3076923076923
109	50	poor	1	100
109	50	rich	1	100
110	5	poor	0.058823529411764705	5.88235294117647
110	5	rich	0	0
110	10	poor	0.5	50
110	10	rich	0.3793103448275862	37.93103448275862
110	50	poor	1	100
110	50	rich	1	100
111	5	poor	0.038461538461538464	3.8461538461538463
111	5	rich	0	0
111	10	poor	0.25925925925925924	25.925925925925924
111	10	rich	0.5185185185185185	51.85185185185185
111	50	poor	1	100
111	50	rich	1	100
112	5	poor	0.023255813953488372	2.3255813953488373
112	5	rich	0	0
112	10	poor	0	0
112	10	rich	0	0
112	50	poor	1	100
112	50	rich	0.9534883720930233	95.34883720930233
114	5	poor	0	0
114	5	rich	0	0
114	10	poor	0.9230769230769231	92.3076923076923
114	10	rich	0.7352941176470589	73.52941176470588
114	50	poor	0.9473684210526315	94.73684210526315
114	50	rich	1	100
115	5	poor	0	0
115	5	rich	0	0
115	10	poor	0.8125	81.25
115	10	rich	0.6521739130434783	65.21739130434783
115	50	poor	0.9473684210526315	94.73684210526315
115	50	rich	0.8292682926829268	82.92682926829268
116	5	poor	0.1794871794871795	17.94871794871795
116	5	rich	0.2222222222222222	22.22222222222222
116	10	poor	0.43243243243243246	43.24324324324324
116	10	rich	0.26666666666666666	26.666666666666668
116	50	poor	1	100
116	50	rich	0.925	92.5
117	5	poor	0.46153846153846156	46.15384615384615
117	5	rich	0.08333333333333333	8.333333333333332
117	10	poor	0.8461538461538461	84.61538461538461
117	10	rich	0.7586206896551724	75.86206896551724
117	50	poor	1	100
117	50	rich	1	100
118	5	poor	0.4166666666666667	41.66666666666667
118	5	rich	0.2	20
118	10	poor	1	100
118	10	rich	1	100
118	50	poor	0.9444444444444444	94.44444444444444
118	50	rich	1	100
119	5	poor	0.027777777777777776	2.7777777777777777
119	5	rich	0.05263157894736842	5.263157894736842
119	10	poor	0.90625	90.625
119	10	rich	1	100
119	50	poor	1	100
119	50	rich	1	100
121	5	poor	0.09302325581395349	9.30232558139535
121	5	rich	0	0
121	10	poor	0.9655172413793104	96.55172413793103
121	10	rich	0.8	80
121	50	poor	0.9285714285714286	92.85714285714286
121	50	rich	0.9487179487179487	94.87179487179486
122	5	poor	0.12195121951219512	12.195121951219512
122	5	rich	0.06666666666666667	6.666666666666667
122	10	poor	0.918918918918919	91.8918918918919
122	10	rich	1	100
122	50	poor	1	100
122	50	rich	0.9714285714285714	97.14285714285714
123	5	poor	0.14	14.000000000000002
123	5	rich	0.3125	31.25
123	10	poor	0.4074074074074074	40.74074074074074
123	10	rich	0.44	44
123	50	poor	1	100
123	50	rich	0.975	97.5
124	5	poor	0.061224489795918366	6.122448979591836
124	5	rich	0	0
124	10	poor	0.6666666666666666	66.66666666666666
124	10	rich	0.5925925925925926	59.25925925925925
124	50	poor	1	100
124	50	rich	1	100
125	5	poor	0.11627906976744186	11.627906976744185
125	5	rich	0.125	12.5
125	10	poor	0.6129032258064516	61.29032258064516
125	10	rich	0.34615384615384615	34.61538461538461
125	50	poor	1	100
125	50	rich	1	100
126	5	poor	0.02127659574468085	2.127659574468085
126	5	rich	0	0
126	10	poor	0.625	62.5
126	10	rich	0.3142857142857143	31.428571428571427
126	50	poor	1	100
126	50	rich	1	100
128	5	poor	0.04	4
128	5	rich	0	0
128	10	poor	0.34615384615384615	34.61538461538461
128	10	rich	0.5	50
128	50	poor	1	100
128	50	rich	1	100
130	5	poor	0.04	4
130	5	rich	0	0
130	10	poor	0.2647058823529412	26.47058823529412
130	10	rich	0.20588235294117646	20.588235294117645
130	50	poor	0.9444444444444444	94.44444444444444
130	50	rich	1	100
131	5	poor	0.16216216216216217	16.216216216216218
131	5	rich	0.06666666666666667	6.666666666666667
131	10	poor	0.8823529411764706	88.23529411764706
131	10	rich	0.75	75
131	50	poor	0.9375	93.75
131	50	rich	1	100
132	5	poor	0.05	5
132	5	rich	0	0
132	10	poor	0.6857142857142857	68.57142857142857
132	10	rich	0.7142857142857143	71.42857142857143
132	50	poor	1	100
132	50	rich	1	100
133	5	poor	0.3	30
133	5	rich	0.25	25
133	10	poor	0.75	75
133	10	rich	0.8064516129032258	80.64516129032258
133	50	poor	1	100
133	50	rich	1	100
135	5	poor	0.11320754716981132	11.320754716981133
135	5	rich	0.17647058823529413	17.647058823529413
135	10	poor	0.9629629629629629	96.29629629629629
135	10	rich	0.96	96
135	50	poor	1	100
135	50	rich	1	100
