# Supplementary material for: Activity in human dorsal raphe nucleus signals changes in behavioural policy
Source: Nat Commun. 2026 Feb 14;17:1665. doi: 10.1038/s41467-026-68349-9 (PMC12909899; doi:10.1038/s41467-026-68349-9)
Supplement: Supplementary file 4 — Source Data [file 41467_2026_68349_MOESM4_ESM.zip › source_data/fig_S5_D_ii.csv]

GLM	contrast	timelock	region	peak
GLM_0S5.4	contr1	offer-timelocked	DRN	-0.0744783525504664
GLM_0S5.4	contr1	offer-timelocked	DRN	-0.0305135633476412
GLM_0S5.4	contr1	offer-timelocked	DRN	0.107247646636681
GLM_0S5.4	contr1	offer-timelocked	DRN	-0.0451519322440883
GLM_0S5.4	contr1	offer-timelocked	DRN	-0.0122326900839314
GLM_0S5.4	contr1	offer-timelocked	DRN	-0.0363533338942391
GLM_0S5.4	contr1	offer-timelocked	DRN	0.0347618023114974
GLM_0S5.4	contr1	offer-timelocked	DRN	0.0537930362810683
GLM_0S5.4	contr1	offer-timelocked	DRN	0.0464965296692321
GLM_0S5.4	contr1	offer-timelocked	DRN	-0.023718466474494
GLM_0S5.4	contr1	offer-timelocked	DRN	0.16956779827542
GLM_0S5.4	contr1	offer-timelocked	DRN	0.0980435037034925
GLM_0S5.4	contr1	offer-timelocked	DRN	0.145034596192853
GLM_0S5.4	contr1	offer-timelocked	DRN	0.0896448369569393
GLM_0S5.4	contr1	offer-timelocked	DRN	0.0567463632319702
GLM_0S5.4	contr1	offer-timelocked	DRN	0.121717990484665
GLM_0S5.4	contr1	offer-timelocked	DRN	-0.04097499805493
GLM_0S5.4	contr1	offer-timelocked	DRN	0.102176996702945
GLM_0S5.4	contr1	offer-timelocked	DRN	-0.0664594870209305
GLM_0S5.4	contr1	offer-timelocked	DRN	0.0809147754027164
GLM_0S5.4	contr1	offer-timelocked	DRN	0.0223471754051139
GLM_0S5.4	contr1	offer-timelocked	DRN	0.0671940410062654
GLM_0S5.4	contr1	offer-timelocked	DRN	-0.0293900254227479
GLM_0S5.4	contr1	offer-timelocked	DRN	-0.109313640651929
GLM_0S5.4	contr1	offer-timelocked	DRN	0.0305242806331421
GLM_0S5.4	contr1	offer-timelocked	DRN	0.0191504880894959
GLM_0S5.4	contr1	offer-timelocked	DRN	-0.0276892035083694
