# Supplementary material for: Activity in human dorsal raphe nucleus signals changes in behavioural policy
Source: Nat Commun. 2026 Feb 14;17:1665. doi: 10.1038/s41467-026-68349-9 (PMC12909899; doi:10.1038/s41467-026-68349-9)
Supplement: Supplementary file 4 — Source Data [file 41467_2026_68349_MOESM4_ESM.zip › source_data/fig_S9_A_i.csv]

subject	p_accept_10_diff	dACC_H1	constant
103	0.058516196	-0.023938644	1
104	0.395238095	-0.044705167	1
106	0.104774536	-0.068980077	1
107	0.161220044	-0.005431248	1
109	-0.27090301	0.195947508	1
110	0.151851852	-6.44717e-4	1
111	-0.288461538	0.002752239	1
114	0.187782805	0.046798958	1
115	0.160326087	-0.023123409	1
116	0.126344086	-0.029347559	1
117	0.087533156	0.001301415	1
119	-0.096774194	-0.095377142	1
121	0.165517241	0.100071597	1
122	-0.081081081	-0.075397155	1
123	0	-0.14432851	1
124	0.101648352	-0.045465194	1
125	0.26674938	-0.025891686	1
128	-0.10962963	0.027888014	1
130	0.058823529	-0.088068317	1
131	0.146583851	-0.037621293	1
132	-0.074074074	-0.012638942	1
133	-0.056451613	0.022904962	1
135	0.002962963	0.090453313	1
