# Supplementary material for: Activity in human dorsal raphe nucleus signals changes in behavioural policy
Source: Nat Commun. 2026 Feb 14;17:1665. doi: 10.1038/s41467-026-68349-9 (PMC12909899; doi:10.1038/s41467-026-68349-9)
Supplement: Supplementary file 4 — Source Data [file 41467_2026_68349_MOESM4_ESM.zip › source_data/fig_S7_A.csv]

GLM	contrast	timelock	region	peak
GLM_0S7.1	contr1	offer-timelocked	MBD	-0.0299394871397661
GLM_0S7.1	contr1	offer-timelocked	DRN	-0.0210651902867596
GLM_0S7.1	contr1	offer-timelocked	LC	0.00524227828659488
GLM_0S7.1	contr1	offer-timelocked	MS	-0.0835293526749392
GLM_0S7.1	contr1	offer-timelocked	MBD	0.0735590318385608
GLM_0S7.1	contr1	offer-timelocked	DRN	-0.0309514922475908
GLM_0S7.1	contr1	offer-timelocked	LC	-0.155304868360719
GLM_0S7.1	contr1	offer-timelocked	MS	-0.0377312153120951
GLM_0S7.1	contr1	offer-timelocked	MBD	-0.0524868998682432
GLM_0S7.1	contr1	offer-timelocked	DRN	0.020315328043684
GLM_0S7.1	contr1	offer-timelocked	LC	0.0105663517240422
GLM_0S7.1	contr1	offer-timelocked	MS	0.0682956113972205
GLM_0S7.1	contr1	offer-timelocked	MBD	-0.0964143088538852
GLM_0S7.1	contr1	offer-timelocked	DRN	-0.0470277831991634
GLM_0S7.1	contr1	offer-timelocked	LC	-0.106787598244078
GLM_0S7.1	contr1	offer-timelocked	MS	-0.0603953030736063
GLM_0S7.1	contr1	offer-timelocked	MBD	-0.0156342198681057
GLM_0S7.1	contr1	offer-timelocked	DRN	-0.120200787402467
GLM_0S7.1	contr1	offer-timelocked	LC	-0.0518452268289271
GLM_0S7.1	contr1	offer-timelocked	MS	-0.0508424733978609
GLM_0S7.1	contr1	offer-timelocked	MBD	-0.171035252787706
GLM_0S7.1	contr1	offer-timelocked	DRN	-0.0422366170622054
GLM_0S7.1	contr1	offer-timelocked	LC	0.00578316841847078
GLM_0S7.1	contr1	offer-timelocked	MS	0.00624872141661219
GLM_0S7.1	contr1	offer-timelocked	MBD	0.0348375644224917
GLM_0S7.1	contr1	offer-timelocked	DRN	0.0401564237889287
GLM_0S7.1	contr1	offer-timelocked	LC	0.0155785840947614
GLM_0S7.1	contr1	offer-timelocked	MS	0.0263263298016891
GLM_0S7.1	contr1	offer-timelocked	MBD	0.0428230538620589
GLM_0S7.1	contr1	offer-timelocked	DRN	0.0515787004808197
GLM_0S7.1	contr1	offer-timelocked	LC	0.107153222385467
GLM_0S7.1	contr1	offer-timelocked	MS	0.170954820441538
GLM_0S7.1	contr1	offer-timelocked	MBD	0.0265570710843384
GLM_0S7.1	contr1	offer-timelocked	DRN	-0.0423479314689788
GLM_0S7.1	contr1	offer-timelocked	LC	-0.111329327840178
GLM_0S7.1	contr1	offer-timelocked	MS	0.0581473352603782
GLM_0S7.1	contr1	offer-timelocked	MBD	0.0258521265947511
GLM_0S7.1	contr1	offer-timelocked	DRN	0.0201570960173196
GLM_0S7.1	contr1	offer-timelocked	LC	-0.0517465500261242
GLM_0S7.1	contr1	offer-timelocked	MS	0.0425112846340576
GLM_0S7.1	contr1	offer-timelocked	MBD	-0.0315601390992417
GLM_0S7.1	contr1	offer-timelocked	DRN	0.0823472070215442
GLM_0S7.1	contr1	offer-timelocked	LC	0.0634518386156461
GLM_0S7.1	contr1	offer-timelocked	MS	0.081861058639361
GLM_0S7.1	contr1	offer-timelocked	MBD	-0.0351151219009085
GLM_0S7.1	contr1	offer-timelocked	DRN	0.0116686047033881
GLM_0S7.1	contr1	offer-timelocked	LC	-0.0188120363681097
GLM_0S7.1	contr1	offer-timelocked	MS	0.0431013820733868
GLM_0S7.1	contr1	offer-timelocked	MBD	-0.0210100841149024
GLM_0S7.1	contr1	offer-timelocked	DRN	0.0213500303082092
GLM_0S7.1	contr1	offer-timelocked	LC	0.0374280598172917
GLM_0S7.1	contr1	offer-timelocked	MS	0.0740285058978772
GLM_0S7.1	contr1	offer-timelocked	MBD	-0.115997203169157
GLM_0S7.1	contr1	offer-timelocked	DRN	0.0523178224192715
GLM_0S7.1	contr1	offer-timelocked	LC	0.0255829254136341
GLM_0S7.1	contr1	offer-timelocked	MS	0.0359632487847241
GLM_0S7.1	contr1	offer-timelocked	MBD	0.02531143819817
GLM_0S7.1	contr1	offer-timelocked	DRN	0.0142910616243875
GLM_0S7.1	contr1	offer-timelocked	LC	0.107664494051902
GLM_0S7.1	contr1	offer-timelocked	MS	0.0887386555834682
GLM_0S7.1	contr1	offer-timelocked	MBD	0.0304413488308588
GLM_0S7.1	contr1	offer-timelocked	DRN	0.091362914239188
GLM_0S7.1	contr1	offer-timelocked	LC	0.0657952418440124
GLM_0S7.1	contr1	offer-timelocked	MS	0.0448625160046806
GLM_0S7.1	contr1	offer-timelocked	MBD	-0.100306693876652
GLM_0S7.1	contr1	offer-timelocked	DRN	-0.150840250774797
GLM_0S7.1	contr1	offer-timelocked	LC	-0.0871027803522051
GLM_0S7.1	contr1	offer-timelocked	MS	0.01964553671554
GLM_0S7.1	contr1	offer-timelocked	MBD	-0.126629520397296
GLM_0S7.1	contr1	offer-timelocked	DRN	0.02776474165845
GLM_0S7.1	contr1	offer-timelocked	LC	-0.00206993048098209
GLM_0S7.1	contr1	offer-timelocked	MS	2.99986747601007e-4
GLM_0S7.1	contr1	offer-timelocked	MBD	-0.0340602800206371
GLM_0S7.1	contr1	offer-timelocked	DRN	-0.0669395088551641
GLM_0S7.1	contr1	offer-timelocked	LC	-0.0449273935183757
GLM_0S7.1	contr1	offer-timelocked	MS	-0.0829118740876111
GLM_0S7.1	contr1	offer-timelocked	MBD	0.138844957990943
GLM_0S7.1	contr1	offer-timelocked	DRN	0.0195005598069575
GLM_0S7.1	contr1	offer-timelocked	LC	0.0720442524600867
GLM_0S7.1	contr1	offer-timelocked	MS	0.0178994572335509
GLM_0S7.1	contr1	offer-timelocked	MBD	0.0222234856491845
GLM_0S7.1	contr1	offer-timelocked	DRN	-0.014866792714791
GLM_0S7.1	contr1	offer-timelocked	LC	0.0117927242768186
GLM_0S7.1	contr1	offer-timelocked	MS	0.0653476651538663
GLM_0S7.1	contr1	offer-timelocked	MBD	-0.043197009136025
GLM_0S7.1	contr1	offer-timelocked	DRN	0.0213326851498454
GLM_0S7.1	contr1	offer-timelocked	LC	-0.0288182259250204
GLM_0S7.1	contr1	offer-timelocked	MS	0.0821396741692041
GLM_0S7.1	contr1	offer-timelocked	MBD	-0.0231612977598534
GLM_0S7.1	contr1	offer-timelocked	DRN	0.00754727709282478
GLM_0S7.1	contr1	offer-timelocked	LC	-0.0336893422312546
GLM_0S7.1	contr1	offer-timelocked	MS	0.0775675894968718
GLM_0S7.1	contr1	offer-timelocked	MBD	-0.055321033958564
GLM_0S7.1	contr1	offer-timelocked	DRN	-0.130325449838129
GLM_0S7.1	contr1	offer-timelocked	LC	-0.121939163846464
GLM_0S7.1	contr1	offer-timelocked	MS	-0.0318451742821994
GLM_0S7.1	contr1	offer-timelocked	MBD	-0.0661847552740983
GLM_0S7.1	contr1	offer-timelocked	DRN	-0.0524543637324592
GLM_0S7.1	contr1	offer-timelocked	LC	-0.133236162651378
GLM_0S7.1	contr1	offer-timelocked	MS	0.102499687798297
GLM_0S7.1	contr1	offer-timelocked	MBD	0.0108587440694269
GLM_0S7.1	contr1	offer-timelocked	DRN	-0.00938494645816818
GLM_0S7.1	contr1	offer-timelocked	LC	0.00126696060153188
GLM_0S7.1	contr1	offer-timelocked	MS	0.101163337405427
GLM_0S7.1	contr1	offer-timelocked	MBD	0.0177838818189085
GLM_0S7.1	contr1	offer-timelocked	DRN	-0.012909449797281
GLM_0S7.1	contr1	offer-timelocked	LC	0.056974142979432
GLM_0S7.1	contr1	offer-timelocked	MS	0.0309068869383258
