# Supplementary material for: Activity in human dorsal raphe nucleus signals changes in behavioural policy
Source: Nat Commun. 2026 Feb 14;17:1665. doi: 10.1038/s41467-026-68349-9 (PMC12909899; doi:10.1038/s41467-026-68349-9)
Supplement: Supplementary file 4 — Source Data [file 41467_2026_68349_MOESM4_ESM.zip › source_data/fig_1_D.csv]

p_acc_mod_poor	p_acc_mod_rich	mean_total_rw	mean_total_trials
0.2	0.2	3124.02	189.799
0.2	0.30000000000000004	3107.935	188.488
0.2	0.4	3111.805	186.898
0.2	0.5	3089.615	185.544
0.2	0.6000000000000001	3082.275	184.222
0.2	0.7	3083.81	183.017
0.2	0.8	3074.355	181.761
0.2	0.9000000000000001	3068.705	180.369
0.2	1	3056.29	178.845
0.30000000000000004	0.2	3147.195	187.644
0.30000000000000004	0.30000000000000004	3115.295	186.355
0.30000000000000004	0.4	3119.68	184.898
0.30000000000000004	0.5	3109.01	183.557
0.30000000000000004	0.6000000000000001	3100.42	182.053
0.30000000000000004	0.7	3097.205	180.81
0.30000000000000004	0.8	3068.435	179.683
0.30000000000000004	0.9000000000000001	3062.37	178.351
0.30000000000000004	1	3059.24	176.924
0.4	0.2	3150.3599999999997	185.572
0.4	0.30000000000000004	3132.855	184.272
0.4	0.4	3133.325	182.632
0.4	0.5	3136.245	181.446
0.4	0.6000000000000001	3116.18	179.941
0.4	0.7	3110.9700000000003	178.602
0.4	0.8	3106.785	177.343
0.4	0.9000000000000001	3087.6	176.123
0.4	1	3093.375	174.518
0.5	0.2	3153.66	183.777
0.5	0.30000000000000004	3155.35	182.053
0.5	0.4	3149.335	180.634
0.5	0.5	3138.125	179.381
0.5	0.6000000000000001	3124.7799999999997	178.052
0.5	0.7	3123.955	176.67
0.5	0.8	3112.745	175.325
0.5	0.9000000000000001	3102.725	173.855
0.5	1	3095.36	172.752
0.6000000000000001	0.2	3173.1	181.61
0.6000000000000001	0.30000000000000004	3173.385	180.019
0.6000000000000001	0.4	3153.36	178.738
0.6000000000000001	0.5	3149.76	177.434
0.6000000000000001	0.6000000000000001	3139.445	175.99
0.6000000000000001	0.7	3131.235	174.813
0.6000000000000001	0.8	3130.71	173.133
0.6000000000000001	0.9000000000000001	3112.31	172.185
0.6000000000000001	1	3101.12	170.873
0.7	0.2	3186.225	179.533
0.7	0.30000000000000004	3171.335	178.161
0.7	0.4	3165.81	176.723
0.7	0.5	3162.325	175.315
0.7	0.6000000000000001	3145.83	173.968
0.7	0.7	3138.855	172.805
0.7	0.8	3129.02	171.291
0.7	0.9000000000000001	3136.22	169.958
0.7	1	3129.7	168.543
0.8	0.2	3196.5	177.633
0.8	0.30000000000000004	3177.215	176.16
0.8	0.4	3164.65	174.933
0.8	0.5	3184.025	173.161
0.8	0.6000000000000001	3161.175	171.812
0.8	0.7	3156.685	170.761
0.8	0.8	3144.835	169.496
0.8	0.9000000000000001	3125.435	168.184
0.8	1	3110.335	166.832
0.9000000000000001	0.2	3205.605	175.864
0.9000000000000001	0.30000000000000004	3194.0950000000003	174.186
0.9000000000000001	0.4	3176.88	172.871
0.9000000000000001	0.5	3167.87	171.599
0.9000000000000001	0.6000000000000001	3170.625	170.125
0.9000000000000001	0.7	3160.2200000000003	168.862
0.9000000000000001	0.8	3151.085	167.469
0.9000000000000001	0.9000000000000001	3133.49	166.283
0.9000000000000001	1	3128.17	164.758
1	0.2	3207.295	173.924
1	0.30000000000000004	3200.255	172.531
1	0.4	3188.995	171.04
1	0.5	3192.8	169.503
1	0.6000000000000001	3183.165	168.25
1	0.7	3170.3450000000003	167.126
1	0.8	3158.535	165.641
1	0.9000000000000001	3147.865	164.319
1	1	3148.965	163.01
