# Supplementary material for: Activity in human dorsal raphe nucleus signals changes in behavioural policy
Source: Nat Commun. 2026 Feb 14;17:1665. doi: 10.1038/s41467-026-68349-9 (PMC12909899; doi:10.1038/s41467-026-68349-9)
Supplement: Supplementary file 4 — Source Data [file 41467_2026_68349_MOESM4_ESM.zip › source_data/fig_S9_D_ii.csv]

subject	p_accept_10_diff	AI_H2	constant
103	0.058516196	0.025992837	1
104	0.395238095	0.036405825	1
106	0.104774536	-0.015083318	1
107	0.161220044	-0.020914419	1
109	-0.27090301	-0.001550349	1
110	0.151851852	0.037160135	1
111	-0.288461538	-0.086753059	1
114	0.187782805	0.033375498	1
115	0.160326087	0.00474961	1
116	0.126344086	-0.030613674	1
117	0.087533156	0.025950185	1
119	-0.096774194	-0.059833063	1
121	0.165517241	-0.007533111	1
122	-0.081081081	-0.077871948	1
123	0	-0.086880496	1
124	0.101648352	0.007171159	1
125	0.26674938	0.0530793	1
128	-0.10962963	3.92931e-4	1
130	0.058823529	0.048435546	1
131	0.146583851	0.013817276	1
132	-0.074074074	0.048826619	1
133	-0.056451613	-0.046759169	1
135	0.002962963	0.00521623	1
