# Supplementary material for: Activity in human dorsal raphe nucleus signals changes in behavioural policy
Source: Nat Commun. 2026 Feb 14;17:1665. doi: 10.1038/s41467-026-68349-9 (PMC12909899; doi:10.1038/s41467-026-68349-9)
Supplement: Supplementary file 4 — Source Data [file 41467_2026_68349_MOESM4_ESM.zip › source_data/fig_S5_B.csv]

switch_type	window_start	mean_peak	se	n	n_comparisons	alpha_bonf	z_crit	ci_bonf	significant
(i) Congruent poor	1	0.012046369356999797	0.01509501034544384	27	10	0.005	2.8070337683438114	0.04237220377316004	FALSE
(i) Congruent poor	2	-0.01717323145154263	0.018465773464770144	27	10	0.005	2.8070337683438114	0.05183404967419689	FALSE
(i) Congruent poor	3	0.010462069106590312	0.021022080432103178	27	10	0.005	2.8070337683438114	0.059009689653753285	FALSE
(i) Congruent poor	4	0.04717152832859512	0.0295142305003597	27	10	0.005	2.8070337683438114	0.08284744166119254	FALSE
(i) Congruent poor	5	0.024642796900406515	0.02727653332883325	27	10	0.005	2.8070337683438114	0.07656615013739036	FALSE
(i) Congruent poor	6	0.057872082237058954	0.030878036203659198	27	10	0.005	2.8070337683438114	0.08667569032381411	FALSE
(i) Congruent poor	7	0.043288547004706836	0.028689344535564574	27	10	0.005	2.8070337683438114	0.08053195890297976	FALSE
(i) Congruent poor	8	0.062102990712656	0.026591932601022435	27	10	0.005	2.8070337683438114	0.07464445277659265	FALSE
(i) Congruent poor	9	0.06771414413008042	0.023869289469726055	27	10	0.005	2.8070337683438114	0.06700190156789439	TRUE
(i) Congruent poor	10	0.06841238146156667	0.01960073289652564	27	10	0.005	2.8070337683438114	0.05501991912483488	TRUE
(ii) Congruent rich	1	0.026300547103823135	0.02003138508934538	27	10	0.005	2.8070337683438114	0.0562287743724912	FALSE
(ii) Congruent rich	2	-0.03539751514083068	0.026013128616715116	27	10	0.005	2.8070337683438114	0.07301973044739007	FALSE
(ii) Congruent rich	3	-0.028433486919583428	0.017690177392741226	27	10	0.005	2.8070337683438114	0.049656925309416906	FALSE
(ii) Congruent rich	4	-0.024938849859845368	0.015740159939275054	27	10	0.005	2.8070337683438114	0.044183160468677554	FALSE
(ii) Congruent rich	5	-0.04342669517746697	0.013824125525998238	27	10	0.005	2.8070337683438114	0.038804787169300706	TRUE
(ii) Congruent rich	6	-0.051785736050723175	0.01659704620015836	27	10	0.005	2.8070337683438114	0.046588469138606856	TRUE
(ii) Congruent rich	7	-0.018321507854747687	0.021368317152157427	27	10	0.005	2.8070337683438114	0.05998158781878616	FALSE
(ii) Congruent rich	8	0.021199079387669836	0.016566242494969942	27	10	0.005	2.8070337683438114	0.04650200209795286	FALSE
(ii) Congruent rich	9	0.04178402130720246	0.01827437521907028	27	10	0.005	2.8070337683438114	0.05129678833531562	FALSE
(ii) Congruent rich	10	0.04810982198960499	0.022530878935476353	27	10	0.005	2.8070337683438114	0.06324493800234839	FALSE
