# Supplementary material for: Activity in human dorsal raphe nucleus signals changes in behavioural policy
Source: Nat Commun. 2026 Feb 14;17:1665. doi: 10.1038/s41467-026-68349-9 (PMC12909899; doi:10.1038/s41467-026-68349-9)
Supplement: Supplementary file 4 — Source Data [file 41467_2026_68349_MOESM4_ESM.zip › source_data/fig_S6_C_ii.csv]

GLM	contrast	timelock	region	peak
GLM_0S6.2	contr1	offer-timelocked	MBD	0.0479145334059011
GLM_0S6.2	contr1	offer-timelocked	MBD	0.0455428889912034
GLM_0S6.2	contr1	offer-timelocked	MBD	0.087667838992793
GLM_0S6.2	contr1	offer-timelocked	MBD	0.121099600221266
GLM_0S6.2	contr1	offer-timelocked	MBD	0.0907159908418826
GLM_0S6.2	contr1	offer-timelocked	MBD	0.143995060422855
GLM_0S6.2	contr1	offer-timelocked	MBD	-0.0324205523780493
GLM_0S6.2	contr1	offer-timelocked	MBD	0.0536178451787936
GLM_0S6.2	contr1	offer-timelocked	MBD	0.10520523426583
GLM_0S6.2	contr1	offer-timelocked	MBD	0.135681184410268
GLM_0S6.2	contr1	offer-timelocked	MBD	-0.0271518373883314
GLM_0S6.2	contr1	offer-timelocked	MBD	0.212997573237543
GLM_0S6.2	contr1	offer-timelocked	MBD	-0.0901803747553773
GLM_0S6.2	contr1	offer-timelocked	MBD	0.0226278841665797
GLM_0S6.2	contr1	offer-timelocked	MBD	0.0846372364691736
GLM_0S6.2	contr1	offer-timelocked	MBD	-0.0137022077983794
GLM_0S6.2	contr1	offer-timelocked	MBD	-0.0329862626497742
GLM_0S6.2	contr1	offer-timelocked	MBD	0.0481996189003183
GLM_0S6.2	contr1	offer-timelocked	MBD	0.0272990480904483
GLM_0S6.2	contr1	offer-timelocked	MBD	0.141622765653556
GLM_0S6.2	contr1	offer-timelocked	MBD	3.13702280676752e-4
GLM_0S6.2	contr1	offer-timelocked	MBD	0.229155314440624
GLM_0S6.2	contr1	offer-timelocked	MBD	0.0205074322783673
GLM_0S6.2	contr1	offer-timelocked	MBD	0.00534676539076816
GLM_0S6.2	contr1	offer-timelocked	MBD	0.0541993578842447
GLM_0S6.2	contr1	offer-timelocked	MBD	0.161854027119494
GLM_0S6.2	contr1	offer-timelocked	MBD	-0.0587752145879206
