# Supplementary material for: Activity in human dorsal raphe nucleus signals changes in behavioural policy
Source: Nat Commun. 2026 Feb 14;17:1665. doi: 10.1038/s41467-026-68349-9 (PMC12909899; doi:10.1038/s41467-026-68349-9)
Supplement: Supplementary file 4 — Source Data [file 41467_2026_68349_MOESM4_ESM.zip › source_data/fig_S1_D.csv]

subject	mag	mu_val_graph	pursue_rate
103	5	-1.4489425653480177	16.666666666666664
103	5	-1.2001694109355556	0
103	5	-0.6352107802882097	0
103	5	-0.5064384402392776	0
103	5	-0.3770650535866667	0
103	5	0.1778435761111111	0
103	5	0.3572009448473804	25
103	5	0.6531693227066666	0
103	5	1.1690471489131402	0
103	5	1.847497369132287	0
103	10	-1.4489425653480177	60
103	10	-1.2001694109355556	0
103	10	-0.6352107802882097	33.33333333333333
103	10	-0.5064384402392776	33.33333333333333
103	10	-0.3770650535866667	100
103	10	0.1778435761111111	100
103	10	0.3572009448473804	33.33333333333333
103	10	0.6531693227066666	0
103	10	1.1690471489131402	50
103	10	1.847497369132287	33.33333333333333
103	50	-1.4489425653480177	100
103	50	-1.2001694109355556	100
103	50	-0.6352107802882097	100
103	50	-0.5064384402392776	100
103	50	-0.3770650535866667	66.66666666666666
103	50	0.1778435761111111	100
103	50	0.3572009448473804	100
103	50	0.6531693227066666	100
103	50	1.1690471489131402	100
103	50	1.847497369132287	100
104	5	-1.4489425653480177	0
104	5	-1.2001694109355556	8.333333333333332
104	5	-0.6352107802882097	0
104	5	-0.5064384402392776	0
104	5	-0.3770650535866667	0
104	5	0.1778435761111111	0
104	5	0.3572009448473804	0
104	5	0.6531693227066666	0
104	5	1.1690471489131402	0
104	5	1.847497369132287	0
104	10	-1.4489425653480177	66.66666666666666
104	10	-1.2001694109355556	80
104	10	-0.6352107802882097	57.14285714285714
104	10	-0.5064384402392776	33.33333333333333
104	10	-0.3770650535866667	50
104	10	0.1778435761111111	42.857142857142854
104	10	0.3572009448473804	37.5
104	10	0.6531693227066666	16.666666666666664
104	10	1.1690471489131402	18.181818181818183
104	10	1.847497369132287	0
104	50	-1.4489425653480177	100
104	50	-1.2001694109355556	100
104	50	-0.6352107802882097	100
104	50	-0.5064384402392776	100
104	50	-0.3770650535866667	100
104	50	0.1778435761111111	100
104	50	0.3572009448473804	100
104	50	0.6531693227066666	100
104	50	1.1690471489131402	100
104	50	1.847497369132287	100
105	5	-1.4489425653480177	0
105	5	-1.2001694109355556	0
105	5	-0.6352107802882097	6.25
105	5	-0.5064384402392776	0
105	5	-0.3770650535866667	0
105	5	0.1778435761111111	7.6923076923076925
105	5	1.1690471489131402	0
105	5	1.847497369132287	0
105	10	-1.4489425653480177	71.42857142857143
105	10	-1.2001694109355556	66.66666666666666
105	10	-0.6352107802882097	36.36363636363637
105	10	-0.5064384402392776	80
105	10	-0.3770650535866667	100
105	10	0.1778435761111111	46.15384615384615
105	10	0.3572009448473804	50
105	10	0.6531693227066666	0
105	10	1.1690471489131402	75
105	10	1.847497369132287	0
105	50	-1.4489425653480177	100
105	50	-1.2001694109355556	100
105	50	-0.6352107802882097	100
105	50	-0.5064384402392776	100
105	50	0.1778435761111111	100
105	50	0.3572009448473804	100
105	50	0.6531693227066666	100
105	50	1.1690471489131402	100
105	50	1.847497369132287	100
106	5	-1.4489425653480177	0
106	5	-1.2001694109355556	0
106	5	-0.6352107802882097	20
106	5	-0.5064384402392776	7.142857142857142
106	5	-0.3770650535866667	0
106	5	0.1778435761111111	0
106	5	0.3572009448473804	0
106	5	0.6531693227066666	0
106	5	1.1690471489131402	0
106	5	1.847497369132287	0
106	10	-1.4489425653480177	100
106	10	-1.2001694109355556	80
106	10	-0.6352107802882097	66.66666666666666
106	10	-0.5064384402392776	100
106	10	-0.3770650535866667	66.66666666666666
106	10	0.1778435761111111	71.42857142857143
106	10	0.3572009448473804	100
106	10	0.6531693227066666	50
106	10	1.1690471489131402	40
106	10	1.847497369132287	42.857142857142854
106	50	-1.4489425653480177	100
106	50	-1.2001694109355556	100
106	50	-0.6352107802882097	100
106	50	-0.5064384402392776	100
106	50	-0.3770650535866667	100
106	50	0.1778435761111111	100
106	50	0.3572009448473804	100
106	50	0.6531693227066666	100
106	50	1.1690471489131402	100
106	50	1.847497369132287	100
107	5	-1.4489425653480177	0
107	5	-1.2001694109355556	0
107	5	-0.5064384402392776	0
107	5	-0.3770650535866667	0
107	5	0.1778435761111111	0
107	5	0.3572009448473804	0
107	5	0.6531693227066666	0
107	5	1.1690471489131402	0
107	5	1.847497369132287	0
107	10	-1.4489425653480177	50
107	10	-1.2001694109355556	37.5
107	10	-0.5064384402392776	50
107	10	-0.3770650535866667	9.090909090909092
107	10	0.1778435761111111	0
107	10	0.3572009448473804	0
107	10	0.6531693227066666	20
107	10	1.1690471489131402	0
107	10	1.847497369132287	0
107	50	-1.4489425653480177	100
107	50	-1.2001694109355556	100
107	50	-0.5064384402392776	100
107	50	-0.3770650535866667	100
107	50	0.1778435761111111	100
107	50	0.3572009448473804	100
107	50	0.6531693227066666	100
107	50	1.1690471489131402	100
107	50	1.847497369132287	100
109	5	-1.4489425653480177	45.45454545454545
109	5	-1.2001694109355556	0
109	5	-0.6352107802882097	33.33333333333333
109	5	-0.5064384402392776	0
109	5	-0.3770650535866667	41.66666666666667
109	5	0.1778435761111111	0
109	5	0.3572009448473804	42.857142857142854
109	5	0.6531693227066666	50
109	5	1.1690471489131402	60
109	5	1.847497369132287	50
109	10	-1.4489425653480177	57.14285714285714
109	10	-0.6352107802882097	100
109	10	-0.5064384402392776	57.14285714285714
109	10	-0.3770650535866667	87.5
109	10	0.3572009448473804	90.9090909090909
109	10	0.6531693227066666	0
109	10	1.1690471489131402	100
109	10	1.847497369132287	66.66666666666666
109	50	-1.4489425653480177	100
109	50	-1.2001694109355556	100
109	50	-0.5064384402392776	100
109	50	-0.3770650535866667	100
109	50	0.3572009448473804	100
109	50	0.6531693227066666	100
109	50	1.1690471489131402	100
109	50	1.847497369132287	100
110	5	-1.4489425653480177	0
110	5	-1.2001694109355556	0
110	5	-0.6352107802882097	6.666666666666667
110	5	-0.5064384402392776	16.666666666666664
110	5	-0.3770650535866667	20
110	5	0.1778435761111111	0
110	5	0.3572009448473804	0
110	5	0.6531693227066666	0
110	5	1.1690471489131402	0
110	5	1.847497369132287	0
110	10	-1.4489425653480177	100
110	10	-1.2001694109355556	50
110	10	-0.6352107802882097	55.55555555555556
110	10	-0.5064384402392776	66.66666666666666
110	10	-0.3770650535866667	0
110	10	0.1778435761111111	0
110	10	0.3572009448473804	66.66666666666666
110	10	0.6531693227066666	22.22222222222222
110	10	1.1690471489131402	30
110	10	1.847497369132287	25
110	50	-1.4489425653480177	100
110	50	-1.2001694109355556	100
110	50	-0.6352107802882097	100
110	50	-0.5064384402392776	100
110	50	-0.3770650535866667	100
110	50	0.1778435761111111	100
110	50	0.3572009448473804	100
110	50	0.6531693227066666	100
110	50	1.1690471489131402	100
110	50	1.847497369132287	100
111	5	-1.4489425653480177	0
111	5	-1.2001694109355556	0
111	5	-0.6352107802882097	8.333333333333332
111	5	-0.5064384402392776	0
111	5	-0.3770650535866667	0
111	5	0.1778435761111111	0
111	5	0.3572009448473804	20
111	5	0.6531693227066666	0
111	5	1.1690471489131402	0
111	5	1.847497369132287	0
111	10	-1.4489425653480177	66.66666666666666
111	10	-1.2001694109355556	0
111	10	-0.6352107802882097	66.66666666666666
111	10	-0.5064384402392776	0
111	10	-0.3770650535866667	50
111	10	0.1778435761111111	33.33333333333333
111	10	0.3572009448473804	0
111	10	0.6531693227066666	50
111	10	1.847497369132287	58.333333333333336
111	50	-1.4489425653480177	100
111	50	-1.2001694109355556	100
111	50	-0.6352107802882097	100
111	50	-0.5064384402392776	100
111	50	-0.3770650535866667	100
111	50	0.1778435761111111	100
111	50	0.3572009448473804	100
111	50	0.6531693227066666	100
111	50	1.1690471489131402	100
111	50	1.847497369132287	100
112	5	-1.4489425653480177	0
112	5	-1.2001694109355556	0
112	5	-0.6352107802882097	16.666666666666664
112	5	-0.5064384402392776	0
112	5	-0.3770650535866667	0
112	5	0.1778435761111111	0
112	5	0.3572009448473804	0
112	5	0.6531693227066666	0
112	5	1.1690471489131402	0
112	10	-1.4489425653480177	0
112	10	-0.6352107802882097	0
112	10	-0.5064384402392776	0
112	10	-0.3770650535866667	0
112	10	0.1778435761111111	0
112	10	0.3572009448473804	0
112	10	0.6531693227066666	0
112	10	1.1690471489131402	0
112	10	1.847497369132287	0
112	50	-1.4489425653480177	100
112	50	-1.2001694109355556	100
112	50	-0.6352107802882097	100
112	50	-0.5064384402392776	100
112	50	-0.3770650535866667	100
112	50	0.1778435761111111	100
112	50	0.3572009448473804	71.42857142857143
112	50	0.6531693227066666	100
112	50	1.1690471489131402	100
112	50	1.847497369132287	100
114	5	-1.4489425653480177	0
114	5	-1.2001694109355556	0
114	5	-0.6352107802882097	0
114	5	-0.5064384402392776	0
114	5	-0.3770650535866667	0
114	5	0.1778435761111111	0
114	5	0.3572009448473804	0
114	5	0.6531693227066666	0
114	5	1.1690471489131402	0
114	5	1.847497369132287	0
114	10	-1.4489425653480177	100
114	10	-0.6352107802882097	100
114	10	-0.5064384402392776	75
114	10	-0.3770650535866667	75
114	10	0.1778435761111111	100
114	10	0.3572009448473804	66.66666666666666
114	10	0.6531693227066666	60
114	10	1.847497369132287	88.88888888888889
114	50	-1.4489425653480177	100
114	50	-1.2001694109355556	100
114	50	-0.6352107802882097	100
114	50	-0.5064384402392776	100
114	50	-0.3770650535866667	100
114	50	0.3572009448473804	100
114	50	0.6531693227066666	100
114	50	1.847497369132287	91.66666666666666
115	5	-1.4489425653480177	0
115	5	-0.6352107802882097	0
115	5	-0.5064384402392776	0
115	5	0.1778435761111111	0
115	5	0.6531693227066666	0
115	5	1.847497369132287	0
115	10	-1.4489425653480177	85.71428571428571
115	10	-1.2001694109355556	100
115	10	-0.6352107802882097	87.5
115	10	-0.5064384402392776	50
115	10	0.1778435761111111	89.47368421052632
115	10	0.6531693227066666	60
115	10	1.847497369132287	0
115	50	-1.4489425653480177	85.71428571428571
115	50	-0.6352107802882097	100
115	50	-0.5064384402392776	80
115	50	0.1778435761111111	82.35294117647058
115	50	0.6531693227066666	76.92307692307693
115	50	1.847497369132287	100
116	5	-1.4489425653480177	0
116	5	-1.2001694109355556	37.5
116	5	-0.6352107802882097	0
116	5	-0.5064384402392776	8.333333333333332
116	5	-0.3770650535866667	0
116	5	0.1778435761111111	0
116	5	0.3572009448473804	37.5
116	5	1.1690471489131402	66.66666666666666
116	5	1.847497369132287	0
116	10	-1.4489425653480177	75
116	10	-1.2001694109355556	23.076923076923077
116	10	-0.6352107802882097	50
116	10	-0.5064384402392776	33.33333333333333
116	10	-0.3770650535866667	42.857142857142854
116	10	0.1778435761111111	0
116	10	0.3572009448473804	25
116	10	0.6531693227066666	0
116	10	1.1690471489131402	55.55555555555556
116	10	1.847497369132287	0
116	50	-1.4489425653480177	100
116	50	-1.2001694109355556	100
116	50	-0.6352107802882097	100
116	50	-0.5064384402392776	100
116	50	-0.3770650535866667	100
116	50	0.1778435761111111	100
116	50	0.3572009448473804	100
116	50	0.6531693227066666	100
116	50	1.1690471489131402	100
116	50	1.847497369132287	77.77777777777779
117	5	-1.4489425653480177	57.14285714285714
117	5	-1.2001694109355556	75
117	5	-0.6352107802882097	63.63636363636363
117	5	-0.5064384402392776	25
117	5	-0.3770650535866667	16.666666666666664
117	5	0.1778435761111111	50
117	5	0.3572009448473804	0
117	5	0.6531693227066666	0
117	5	1.1690471489131402	33.33333333333333
117	5	1.847497369132287	0
117	10	-1.4489425653480177	100
117	10	-1.2001694109355556	40
117	10	-0.6352107802882097	100
117	10	-0.5064384402392776	80
117	10	-0.3770650535866667	60
117	10	0.1778435761111111	71.42857142857143
117	10	0.3572009448473804	100
117	10	0.6531693227066666	80
117	10	1.1690471489131402	87.5
117	10	1.847497369132287	75
117	50	-1.4489425653480177	100
117	50	-1.2001694109355556	100
117	50	-0.6352107802882097	100
117	50	-0.5064384402392776	100
117	50	-0.3770650535866667	100
117	50	0.1778435761111111	100
117	50	0.3572009448473804	100
117	50	0.6531693227066666	100
117	50	1.1690471489131402	100
117	50	1.847497369132287	100
118	5	-1.4489425653480177	37.5
118	5	-1.2001694109355556	66.66666666666666
118	5	-0.6352107802882097	45.45454545454545
118	5	-0.5064384402392776	0
118	5	0.1778435761111111	33.33333333333333
118	5	0.6531693227066666	0
118	5	1.1690471489131402	50
118	5	1.847497369132287	33.33333333333333
118	10	-1.4489425653480177	100
118	10	-1.2001694109355556	100
118	10	-0.6352107802882097	100
118	10	-0.5064384402392776	100
118	10	0.1778435761111111	100
118	10	0.6531693227066666	100
118	10	1.1690471489131402	100
118	10	1.847497369132287	100
118	50	-1.4489425653480177	100
118	50	-1.2001694109355556	100
118	50	-0.6352107802882097	88.88888888888889
118	50	-0.5064384402392776	100
118	50	0.1778435761111111	100
118	50	0.6531693227066666	100
118	50	1.1690471489131402	100
118	50	1.847497369132287	100
119	5	-1.4489425653480177	0
119	5	-1.2001694109355556	0
119	5	-0.6352107802882097	0
119	5	-0.5064384402392776	0
119	5	-0.3770650535866667	0
119	5	0.1778435761111111	0
119	5	0.3572009448473804	0
119	5	0.6531693227066666	12.5
119	5	1.1690471489131402	0
119	5	1.847497369132287	0
119	10	-1.4489425653480177	91.66666666666666
119	10	-0.6352107802882097	77.77777777777779
119	10	-0.5064384402392776	100
119	10	-0.3770650535866667	100
119	10	0.1778435761111111	100
119	10	0.3572009448473804	100
119	10	0.6531693227066666	100
119	10	1.1690471489131402	100
119	10	1.847497369132287	100
119	50	-1.4489425653480177	100
119	50	-1.2001694109355556	100
119	50	-0.6352107802882097	100
119	50	-0.5064384402392776	100
119	50	-0.3770650535866667	100
119	50	0.1778435761111111	100
119	50	0.3572009448473804	100
119	50	0.6531693227066666	100
119	50	1.1690471489131402	100
119	50	1.847497369132287	100
121	5	-1.4489425653480177	0
121	5	-1.2001694109355556	0
121	5	-0.6352107802882097	20
121	5	-0.5064384402392776	16.666666666666664
121	5	-0.3770650535866667	0
121	5	0.1778435761111111	14.285714285714285
121	5	0.3572009448473804	0
121	5	0.6531693227066666	0
121	5	1.1690471489131402	0
121	5	1.847497369132287	0
121	10	-1.4489425653480177	100
121	10	-1.2001694109355556	100
121	10	-0.6352107802882097	100
121	10	-0.5064384402392776	83.33333333333334
121	10	-0.3770650535866667	100
121	10	0.1778435761111111	100
121	10	0.3572009448473804	100
121	10	0.6531693227066666	100
121	10	1.1690471489131402	75
121	10	1.847497369132287	100
121	50	-1.4489425653480177	80
121	50	-1.2001694109355556	100
121	50	-0.5064384402392776	87.5
121	50	-0.3770650535866667	83.33333333333334
121	50	0.1778435761111111	100
121	50	0.3572009448473804	100
121	50	0.6531693227066666	100
121	50	1.1690471489131402	100
121	50	1.847497369132287	100
122	5	-1.4489425653480177	75
122	5	-1.2001694109355556	9.090909090909092
122	5	-0.3770650535866667	11.11111111111111
122	5	0.1778435761111111	0
122	5	0.3572009448473804	0
122	5	0.6531693227066666	0
122	5	1.847497369132287	0
122	10	-1.4489425653480177	100
122	10	-1.2001694109355556	85.71428571428571
122	10	-0.5064384402392776	100
122	10	-0.3770650535866667	93.75
122	10	0.1778435761111111	100
122	10	0.3572009448473804	100
122	10	0.6531693227066666	100
122	10	1.847497369132287	100
122	50	-1.4489425653480177	100
122	50	-1.2001694109355556	100
122	50	-0.5064384402392776	100
122	50	-0.3770650535866667	100
122	50	0.1778435761111111	100
122	50	0.6531693227066666	91.66666666666666
122	50	1.847497369132287	100
123	5	-1.4489425653480177	16.666666666666664
123	5	-1.2001694109355556	12.5
123	5	-0.6352107802882097	25
123	5	-0.5064384402392776	0
123	5	-0.3770650535866667	20
123	5	0.1778435761111111	20
123	5	0.3572009448473804	0
123	5	0.6531693227066666	50
123	5	1.1690471489131402	25
123	5	1.847497369132287	0
123	10	-1.4489425653480177	44.44444444444444
123	10	-1.2001694109355556	0
123	10	-0.6352107802882097	25
123	10	-0.5064384402392776	60
123	10	-0.3770650535866667	100
123	10	0.1778435761111111	25
123	10	0.3572009448473804	33.33333333333333
123	10	0.6531693227066666	100
123	10	1.1690471489131402	14.285714285714285
123	10	1.847497369132287	0
123	50	-1.4489425653480177	100
123	50	-1.2001694109355556	100
123	50	-0.6352107802882097	100
123	50	-0.5064384402392776	100
123	50	-0.3770650535866667	100
123	50	0.1778435761111111	100
123	50	0.3572009448473804	100
123	50	1.1690471489131402	100
123	50	1.847497369132287	87.5
124	5	-1.4489425653480177	100
124	5	-1.2001694109355556	0
124	5	-0.6352107802882097	0
124	5	-0.5064384402392776	9.090909090909092
124	5	0.1778435761111111	8.333333333333332
124	5	0.3572009448473804	0
124	5	0.6531693227066666	0
124	5	1.847497369132287	0
124	10	-1.4489425653480177	100
124	10	-1.2001694109355556	81.81818181818183
124	10	-0.6352107802882097	70
124	10	-0.5064384402392776	33.33333333333333
124	10	-0.3770650535866667	50
124	10	0.1778435761111111	50
124	10	0.3572009448473804	100
124	10	0.6531693227066666	80
124	10	1.847497369132287	33.33333333333333
124	50	-1.4489425653480177	100
124	50	-1.2001694109355556	100
124	50	-0.6352107802882097	100
124	50	-0.5064384402392776	100
124	50	-0.3770650535866667	100
124	50	0.1778435761111111	100
124	50	0.3572009448473804	100
124	50	0.6531693227066666	100
124	50	1.847497369132287	100
125	5	-1.4489425653480177	12.5
125	5	-1.2001694109355556	25
125	5	-0.6352107802882097	20
125	5	-0.5064384402392776	0
125	5	-0.3770650535866667	0
125	5	0.1778435761111111	0
125	5	0.3572009448473804	0
125	5	1.1690471489131402	28.57142857142857
125	5	1.847497369132287	0
125	10	-1.4489425653480177	77.77777777777779
125	10	-1.2001694109355556	66.66666666666666
125	10	-0.6352107802882097	62.5
125	10	-0.5064384402392776	50
125	10	-0.3770650535866667	100
125	10	0.1778435761111111	42.857142857142854
125	10	0.3572009448473804	27.27272727272727
125	10	0.6531693227066666	100
125	10	1.1690471489131402	16.666666666666664
125	10	1.847497369132287	28.57142857142857
125	50	-1.4489425653480177	100
125	50	-1.2001694109355556	100
125	50	-0.6352107802882097	100
125	50	-0.5064384402392776	100
125	50	-0.3770650535866667	100
125	50	0.1778435761111111	100
125	50	0.3572009448473804	100
125	50	0.6531693227066666	100
125	50	1.1690471489131402	100
125	50	1.847497369132287	100
126	5	-1.4489425653480177	0
126	5	-1.2001694109355556	0
126	5	-0.6352107802882097	16.666666666666664
126	5	-0.5064384402392776	0
126	5	-0.3770650535866667	0
126	5	0.1778435761111111	0
126	5	0.3572009448473804	0
126	5	0.6531693227066666	0
126	5	1.1690471489131402	0
126	5	1.847497369132287	0
126	10	-1.4489425653480177	63.63636363636363
126	10	-1.2001694109355556	100
126	10	-0.6352107802882097	71.42857142857143
126	10	-0.5064384402392776	50
126	10	-0.3770650535866667	50
126	10	0.1778435761111111	100
126	10	0.3572009448473804	40
126	10	0.6531693227066666	10
126	10	1.1690471489131402	44.44444444444444
126	10	1.847497369132287	25
126	50	-1.4489425653480177	100
126	50	-1.2001694109355556	100
126	50	-0.6352107802882097	100
126	50	-0.5064384402392776	100
126	50	-0.3770650535866667	100
126	50	0.3572009448473804	100
126	50	0.6531693227066666	100
126	50	1.1690471489131402	100
126	50	1.847497369132287	100
128	5	-1.4489425653480177	0
128	5	-1.2001694109355556	0
128	5	-0.6352107802882097	0
128	5	-0.5064384402392776	0
128	5	-0.3770650535866667	0
128	5	0.1778435761111111	0
128	5	0.3572009448473804	0
128	5	0.6531693227066666	0
128	5	1.1690471489131402	0
128	5	1.847497369132287	0
128	10	-1.4489425653480177	60
128	10	-1.2001694109355556	0
128	10	-0.6352107802882097	62.5
128	10	-0.5064384402392776	0
128	10	-0.3770650535866667	0
128	10	0.1778435761111111	40
128	10	0.3572009448473804	40
128	10	0.6531693227066666	50
128	10	1.1690471489131402	100
128	10	1.847497369132287	33.33333333333333
128	50	-1.4489425653480177	100
128	50	-1.2001694109355556	100
128	50	-0.6352107802882097	100
128	50	-0.5064384402392776	100
128	50	-0.3770650535866667	100
128	50	0.1778435761111111	100
128	50	0.3572009448473804	100
128	50	0.6531693227066666	100
128	50	1.1690471489131402	100
128	50	1.847497369132287	100
130	5	-1.4489425653480177	0
130	5	-1.2001694109355556	7.142857142857142
130	5	-0.6352107802882097	0
130	5	-0.5064384402392776	16.666666666666664
130	5	-0.3770650535866667	0
130	5	0.1778435761111111	0
130	5	0.3572009448473804	0
130	5	0.6531693227066666	0
130	5	1.1690471489131402	0
130	10	-1.4489425653480177	80
130	10	-1.2001694109355556	50
130	10	-0.6352107802882097	0
130	10	-0.5064384402392776	0
130	10	-0.3770650535866667	16.666666666666664
130	10	0.1778435761111111	0
130	10	0.3572009448473804	0
130	10	0.6531693227066666	21.428571428571427
130	10	1.1690471489131402	11.11111111111111
130	10	1.847497369132287	37.5
130	50	-1.4489425653480177	100
130	50	-1.2001694109355556	85.71428571428571
130	50	-0.6352107802882097	100
130	50	-0.5064384402392776	100
130	50	-0.3770650535866667	100
130	50	0.1778435761111111	100
130	50	0.3572009448473804	100
130	50	0.6531693227066666	100
130	50	1.1690471489131402	100
130	50	1.847497369132287	100
131	5	-1.4489425653480177	66.66666666666666
131	5	-1.2001694109355556	18.181818181818183
131	5	-0.6352107802882097	0
131	5	-0.5064384402392776	14.285714285714285
131	5	-0.3770650535866667	9.090909090909092
131	5	0.1778435761111111	33.33333333333333
131	5	0.3572009448473804	0
131	5	0.6531693227066666	0
131	5	1.1690471489131402	0
131	5	1.847497369132287	0
131	10	-1.4489425653480177	100
131	10	-1.2001694109355556	50
131	10	-0.6352107802882097	85.71428571428571
131	10	-0.5064384402392776	100
131	10	-0.3770650535866667	100
131	10	0.1778435761111111	100
131	10	0.3572009448473804	100
131	10	0.6531693227066666	100
131	10	1.1690471489131402	60
131	10	1.847497369132287	25
131	50	-1.4489425653480177	100
131	50	-1.2001694109355556	100
131	50	-0.6352107802882097	100
131	50	-0.5064384402392776	100
131	50	-0.3770650535866667	85.71428571428571
131	50	0.1778435761111111	100
131	50	0.3572009448473804	100
131	50	0.6531693227066666	100
131	50	1.1690471489131402	100
131	50	1.847497369132287	100
132	5	-1.4489425653480177	20
132	5	-1.2001694109355556	0
132	5	-0.6352107802882097	0
132	5	-0.5064384402392776	0
132	5	-0.3770650535866667	0
132	5	0.1778435761111111	0
132	5	0.3572009448473804	0
132	5	1.1690471489131402	0
132	5	1.847497369132287	0
132	10	-1.4489425653480177	66.66666666666666
132	10	-1.2001694109355556	66.66666666666666
132	10	-0.6352107802882097	100
132	10	-0.5064384402392776	75
132	10	-0.3770650535866667	33.33333333333333
132	10	0.1778435761111111	100
132	10	0.3572009448473804	75
132	10	0.6531693227066666	0
132	10	1.1690471489131402	83.33333333333334
132	10	1.847497369132287	50
132	50	-1.4489425653480177	100
132	50	-1.2001694109355556	100
132	50	-0.6352107802882097	100
132	50	-0.5064384402392776	100
132	50	-0.3770650535866667	100
132	50	0.3572009448473804	100
132	50	0.6531693227066666	100
132	50	1.1690471489131402	100
132	50	1.847497369132287	100
133	5	-1.4489425653480177	80
133	5	-1.2001694109355556	100
133	5	-0.6352107802882097	10.526315789473683
133	5	-0.5064384402392776	0
133	5	0.3572009448473804	20
133	5	0.6531693227066666	0
133	5	1.1690471489131402	50
133	5	1.847497369132287	16.666666666666664
133	10	-1.4489425653480177	71.42857142857143
133	10	-1.2001694109355556	100
133	10	-0.6352107802882097	100
133	10	-0.5064384402392776	100
133	10	-0.3770650535866667	100
133	10	0.1778435761111111	60
133	10	0.3572009448473804	88.23529411764706
133	10	0.6531693227066666	50
133	10	1.1690471489131402	0
133	10	1.847497369132287	60
133	50	-1.4489425653480177	100
133	50	-1.2001694109355556	100
133	50	-0.6352107802882097	100
133	50	-0.5064384402392776	100
133	50	-0.3770650535866667	100
133	50	0.3572009448473804	100
133	50	0.6531693227066666	100
133	50	1.1690471489131402	100
133	50	1.847497369132287	100
135	5	-1.2001694109355556	19.047619047619047
135	5	-0.3770650535866667	8.333333333333332
135	5	0.1778435761111111	0
135	5	0.3572009448473804	0
135	5	0.6531693227066666	11.11111111111111
135	5	1.1690471489131402	0
135	5	1.847497369132287	28.57142857142857
135	10	-1.2001694109355556	92.85714285714286
135	10	-0.3770650535866667	92.3076923076923
135	10	0.1778435761111111	100
135	10	0.3572009448473804	100
135	10	0.6531693227066666	100
135	10	1.1690471489131402	100
135	10	1.847497369132287	100
135	50	-1.2001694109355556	100
135	50	-0.3770650535866667	100
135	50	0.1778435761111111	100
135	50	0.3572009448473804	100
135	50	0.6531693227066666	100
135	50	1.1690471489131402	100
135	50	1.847497369132287	100
