# Supplementary material for: Activity in human dorsal raphe nucleus signals changes in behavioural policy
Source: Nat Commun. 2026 Feb 14;17:1665. doi: 10.1038/s41467-026-68349-9 (PMC12909899; doi:10.1038/s41467-026-68349-9)
Supplement: Supplementary file 4 — Source Data [file 41467_2026_68349_MOESM4_ESM.zip › source_data/fig_4_D_i.csv]

GLM	contrast	timelock	region	peak	facet_label
GLM_04.2a	contr1	offer-timelocked	DRN	0.12994580444682	(i)
GLM_04.2a	contr1	offer-timelocked	DRN	-0.00957037935306364	(i)
GLM_04.2a	contr1	offer-timelocked	DRN	-0.0359278493323242	(i)
GLM_04.2a	contr1	offer-timelocked	DRN	0.0712521920648263	(i)
GLM_04.2a	contr1	offer-timelocked	DRN	-0.0705435956533345	(i)
GLM_04.2a	contr1	offer-timelocked	DRN	0.290867173501329	(i)
GLM_04.2a	contr1	offer-timelocked	DRN	0.0557146474423247	(i)
GLM_04.2a	contr1	offer-timelocked	DRN	-0.0150085793160537	(i)
GLM_04.2a	contr1	offer-timelocked	DRN	0	(i)
GLM_04.2a	contr1	offer-timelocked	DRN	-0.295451709471305	(i)
GLM_04.2a	contr1	offer-timelocked	DRN	0.466450571586544	(i)
GLM_04.2a	contr1	offer-timelocked	DRN	0.0835404126600722	(i)
GLM_04.2a	contr1	offer-timelocked	DRN	0.0508860173241551	(i)
GLM_04.2a	contr1	offer-timelocked	DRN	0	(i)
GLM_04.2a	contr1	offer-timelocked	DRN	0.104104721738262	(i)
GLM_04.2a	contr1	offer-timelocked	DRN	0.283813184128727	(i)
GLM_04.2a	contr1	offer-timelocked	DRN	0.276875053840222	(i)
GLM_04.2a	contr1	offer-timelocked	DRN	0.0293960845538821	(i)
GLM_04.2a	contr1	offer-timelocked	DRN	0.0824085849113954	(i)
GLM_04.2a	contr1	offer-timelocked	DRN	-0.0110923150918667	(i)
GLM_04.2a	contr1	offer-timelocked	DRN	-0.0926752157455587	(i)
GLM_04.2a	contr1	offer-timelocked	DRN	0.0371045004870935	(i)
GLM_04.2a	contr1	offer-timelocked	DRN	-0.0877481794645878	(i)
GLM_04.2a	contr1	offer-timelocked	DRN	0.217713160233995	(i)
GLM_04.2a	contr1	offer-timelocked	DRN	0.177297220027057	(i)
GLM_04.2a	contr1	offer-timelocked	DRN	0.0565028181849779	(i)
GLM_04.2a	contr1	offer-timelocked	DRN	0.52363857291599	(i)
GLM_04.2c	contr1	offer-timelocked	DRN	-0.252800873961374	(i)
GLM_04.2c	contr1	offer-timelocked	DRN	-0.136463530711927	(i)
GLM_04.2c	contr1	offer-timelocked	DRN	-0.0678923576395822	(i)
GLM_04.2c	contr1	offer-timelocked	DRN	-0.067971878908299	(i)
GLM_04.2c	contr1	offer-timelocked	DRN	0.186553487349164	(i)
GLM_04.2c	contr1	offer-timelocked	DRN	-0.104319152310982	(i)
GLM_04.2c	contr1	offer-timelocked	DRN	-0.13627192715541	(i)
GLM_04.2c	contr1	offer-timelocked	DRN	-0.0439626934318497	(i)
GLM_04.2c	contr1	offer-timelocked	DRN	0	(i)
GLM_04.2c	contr1	offer-timelocked	DRN	-0.124186873475327	(i)
GLM_04.2c	contr1	offer-timelocked	DRN	-0.182863960457359	(i)
GLM_04.2c	contr1	offer-timelocked	DRN	-0.036401374596447	(i)
GLM_04.2c	contr1	offer-timelocked	DRN	-0.0235815870257316	(i)
GLM_04.2c	contr1	offer-timelocked	DRN	0	(i)
GLM_04.2c	contr1	offer-timelocked	DRN	0	(i)
GLM_04.2c	contr1	offer-timelocked	DRN	0.019303266793621002	(i)
GLM_04.2c	contr1	offer-timelocked	DRN	0	(i)
GLM_04.2c	contr1	offer-timelocked	DRN	0	(i)
GLM_04.2c	contr1	offer-timelocked	DRN	-0.248682947906149	(i)
GLM_04.2c	contr1	offer-timelocked	DRN	-0.252423996254893	(i)
GLM_04.2c	contr1	offer-timelocked	DRN	0.00821458819399628	(i)
GLM_04.2c	contr1	offer-timelocked	DRN	-0.156237481435722	(i)
GLM_04.2c	contr1	offer-timelocked	DRN	-0.184281937557273	(i)
GLM_04.2c	contr1	offer-timelocked	DRN	-0.287666628054812	(i)
GLM_04.2c	contr1	offer-timelocked	DRN	0.187180805807069	(i)
GLM_04.2c	contr1	offer-timelocked	DRN	0.0101520937581343	(i)
GLM_04.2c	contr1	offer-timelocked	DRN	-0.138788347468845	(i)
