# Supplementary material for: Activity in human dorsal raphe nucleus signals changes in behavioural policy
Source: Nat Commun. 2026 Feb 14;17:1665. doi: 10.1038/s41467-026-68349-9 (PMC12909899; doi:10.1038/s41467-026-68349-9)
Supplement: Supplementary file 4 — Source Data [file 41467_2026_68349_MOESM4_ESM.zip › source_data/fig_S7_B.csv]

m	se	region	glm	contrast	timepoint
0.00899348486623062	0.0124925878153538	MS	GLM_0S7.1	contr_1	-2
0.00954053892870317	0.012279454812011	MS	GLM_0S7.1	contr_1	-1.9107142857142858
0.0101120680784409	0.0121065929398739	MS	GLM_0S7.1	contr_1	-1.8214285714285714
0.0107121831389332	0.0119706856398102	MS	GLM_0S7.1	contr_1	-1.7321428571428572
0.0113407603243462	0.011866197297543	MS	GLM_0S7.1	contr_1	-1.6428571428571428
0.0119901421770848	0.0117857231026353	MS	GLM_0S7.1	contr_1	-1.5535714285714286
0.0126472804188528	0.0117222801217954	MS	GLM_0S7.1	contr_1	-1.4642857142857144
0.0133059079223859	0.0116698183060489	MS	GLM_0S7.1	contr_1	-1.375
0.0139603768890913	0.0116224995109816	MS	GLM_0S7.1	contr_1	-1.2857142857142858
0.0146041269400238	0.0115757168409068	MS	GLM_0S7.1	contr_1	-1.1964285714285714
0.015229923062505	0.0115263175403482	MS	GLM_0S7.1	contr_1	-1.1071428571428572
0.0158282187228646	0.0114730827379784	MS	GLM_0S7.1	contr_1	-1.0178571428571428
0.0163968800379191	0.0114165879030795	MS	GLM_0S7.1	contr_1	-0.9285714285714286
0.0169351333908933	0.0113597163984354	MS	GLM_0S7.1	contr_1	-0.8392857142857142
0.0174391105034579	0.011307642905421	MS	GLM_0S7.1	contr_1	-0.75
0.0179057518939342	0.0112672617911442	MS	GLM_0S7.1	contr_1	-0.6607142857142858
0.0183263330818239	0.011245184758125	MS	GLM_0S7.1	contr_1	-0.5714285714285716
0.0186892955983808	0.0112494473913089	MS	GLM_0S7.1	contr_1	-0.4821428571428572
0.0189807962023296	0.0112891676387632	MS	GLM_0S7.1	contr_1	-0.3928571428571428
0.0191858111825274	0.0113732021485485	MS	GLM_0S7.1	contr_1	-0.3035714285714284
0.0192944175817986	0.0115095494720165	MS	GLM_0S7.1	contr_1	-0.2142857142857142
0.0193047489506329	0.0117015988744708	MS	GLM_0S7.1	contr_1	-0.125
0.0192187617776609	0.0119466354552491	MS	GLM_0S7.1	contr_1	-0.03571428571428581
0.019036406599621	0.0122370195709174	MS	GLM_0S7.1	contr_1	0.05357142857142838
0.0187600272333768	0.0125617734286817	MS	GLM_0S7.1	contr_1	0.1428571428571428
0.0184005238264366	0.0129085719524143	MS	GLM_0S7.1	contr_1	0.2321428571428572
0.0179745023505936	0.013264989544517	MS	GLM_0S7.1	contr_1	0.3214285714285716
0.0174909857403955	0.0136195525178772	MS	GLM_0S7.1	contr_1	0.4107142857142856
0.0169583049265804	0.0139607735808622	MS	GLM_0S7.1	contr_1	0.5
0.0163866584177546	0.0142784873610928	MS	GLM_0S7.1	contr_1	0.5892857142857144
0.0157885869810562	0.0145642717286038	MS	GLM_0S7.1	contr_1	0.6785714285714284
0.0151809290783442	0.0148112366296948	MS	GLM_0S7.1	contr_1	0.7678571428571432
0.0145734811530789	0.0150139885708846	MS	GLM_0S7.1	contr_1	0.8571428571428568
0.0139719477805202	0.0151681646707452	MS	GLM_0S7.1	contr_1	0.9464285714285716
0.0133816150121189	0.0152707725932394	MS	GLM_0S7.1	contr_1	1.0357142857142856
0.0128074070314874	0.0153211219305156	MS	GLM_0S7.1	contr_1	1.125
0.0122626053493483	0.0153226662854656	MS	GLM_0S7.1	contr_1	1.2142857142857144
0.0117663678312386	0.0152815201208114	MS	GLM_0S7.1	contr_1	1.3035714285714284
0.0113407285833822	0.0152063182718726	MS	GLM_0S7.1	contr_1	1.3928571428571432
0.0110098461408915	0.015107840852492	MS	GLM_0S7.1	contr_1	1.4821428571428568
0.0107896107401902	0.0149996501790314	MS	GLM_0S7.1	contr_1	1.5714285714285716
0.0106828007345177	0.0148960307118598	MS	GLM_0S7.1	contr_1	1.6607142857142856
0.0106895916426198	0.0148093913452909	MS	GLM_0S7.1	contr_1	1.75
0.0108128651719917	0.0147494364085675	MS	GLM_0S7.1	contr_1	1.8392857142857144
0.0110547277030349	0.0147215733106536	MS	GLM_0S7.1	contr_1	1.9285714285714284
0.011409033921286	0.0147262187933709	MS	GLM_0S7.1	contr_1	2.0178571428571432
0.0118644974439988	0.0147604177766475	MS	GLM_0S7.1	contr_1	2.1071428571428568
0.0124156605432894	0.0148207659243455	MS	GLM_0S7.1	contr_1	2.196428571428571
0.0130550000380242	0.014902167971162	MS	GLM_0S7.1	contr_1	2.2857142857142856
0.0137706018509956	0.0149969806785531	MS	GLM_0S7.1	contr_1	2.375
0.0145470726227092	0.0150965081796666	MS	GLM_0S7.1	contr_1	2.4642857142857144
0.0153616675072141	0.015191458647132	MS	GLM_0S7.1	contr_1	2.553571428571429
0.016195291316105	0.0152725343786643	MS	GLM_0S7.1	contr_1	2.6428571428571432
0.0170330129819302	0.0153308001264687	MS	GLM_0S7.1	contr_1	2.7321428571428568
0.0178642184136225	0.0153583168215397	MS	GLM_0S7.1	contr_1	2.821428571428571
0.0186828731220636	0.0153475879177607	MS	GLM_0S7.1	contr_1	2.9107142857142856
0.0194764608461916	0.0152919244156098	MS	GLM_0S7.1	contr_1	3
0.0202237591567583	0.0151879306105359	MS	GLM_0S7.1	contr_1	3.0892857142857135
0.0208996557751648	0.0150340325436684	MS	GLM_0S7.1	contr_1	3.178571428571429
0.02147704990959	0.0148309316276446	MS	GLM_0S7.1	contr_1	3.2678571428571432
0.021934955984505	0.0145834490007599	MS	GLM_0S7.1	contr_1	3.3571428571428568
0.0222665867964984	0.014306175560848	MS	GLM_0S7.1	contr_1	3.446428571428571
0.0224667594529611	0.0140172776057921	MS	GLM_0S7.1	contr_1	3.5357142857142865
0.0225278131834082	0.013736444796414	MS	GLM_0S7.1	contr_1	3.625
0.0224411405865783	0.0134837332851628	MS	GLM_0S7.1	contr_1	3.7142857142857135
0.0222037074851581	0.0132781708088587	MS	GLM_0S7.1	contr_1	3.803571428571429
0.0218171843498142	0.013134986924855	MS	GLM_0S7.1	contr_1	3.8928571428571432
0.0212813253526775	0.0130630807415452	MS	GLM_0S7.1	contr_1	3.9821428571428568
0.0206024158552518	0.0130661726999214	MS	GLM_0S7.1	contr_1	4.071428571428571
0.0197959019976757	0.0131435463708724	MS	GLM_0S7.1	contr_1	4.1607142857142865
0.0188817971972579	0.0132898872235865	MS	GLM_0S7.1	contr_1	4.25
0.0178889365574705	0.0134948867156308	MS	GLM_0S7.1	contr_1	4.3392857142857135
0.0168464198293899	0.0137441460626197	MS	GLM_0S7.1	contr_1	4.428571428571429
0.0157798820568544	0.0140201213812015	MS	GLM_0S7.1	contr_1	4.517857142857143
0.0147089011573812	0.0143041949807658	MS	GLM_0S7.1	contr_1	4.607142857142857
0.0136443222870031	0.014579403802491	MS	GLM_0S7.1	contr_1	4.696428571428571
0.0126016431906313	0.0148310212123989	MS	GLM_0S7.1	contr_1	4.7857142857142865
0.0116072970861968	0.015046902753419	MS	GLM_0S7.1	contr_1	4.875
0.0106913420064154	0.0152167591564375	MS	GLM_0S7.1	contr_1	4.9642857142857135
0.00988413576809711	0.0153336784685526	MS	GLM_0S7.1	contr_1	5.053571428571429
0.00921265788967517	0.0153941276034798	MS	GLM_0S7.1	contr_1	5.142857142857143
0.00869285314727336	0.015398334138177	MS	GLM_0S7.1	contr_1	5.232142857142857
0.00833784826306363	0.0153487504502109	MS	GLM_0S7.1	contr_1	5.321428571428571
0.00816231200045297	0.0152496063745533	MS	GLM_0S7.1	contr_1	5.4107142857142865
0.00818276578250071	0.0151054618849708	MS	GLM_0S7.1	contr_1	5.5
0.00841230309074629	0.0149208657926356	MS	GLM_0S7.1	contr_1	5.5892857142857135
0.00885868011910873	0.0147007244751785	MS	GLM_0S7.1	contr_1	5.678571428571429
0.00952849214776142	0.0144502107747105	MS	GLM_0S7.1	contr_1	5.767857142857143
0.0104196737038766	0.0141768492619793	MS	GLM_0S7.1	contr_1	5.857142857142857
0.0115170080417197	0.013890350545354	MS	GLM_0S7.1	contr_1	5.946428571428571
0.0127989147237546	0.0136001155346614	MS	GLM_0S7.1	contr_1	6.0357142857142865
0.0142349455447206	0.0133161328513795	MS	GLM_0S7.1	contr_1	6.125
0.0157915395467408	0.0130474499078246	MS	GLM_0S7.1	contr_1	6.2142857142857135
0.0174371581277497	0.01280146847123	MS	GLM_0S7.1	contr_1	6.303571428571429
0.0191458549496915	0.0125833144787863	MS	GLM_0S7.1	contr_1	6.392857142857142
0.0209015426790665	0.0123946081706016	MS	GLM_0S7.1	contr_1	6.482142857142858
0.0226837902927393	0.0122353682987184	MS	GLM_0S7.1	contr_1	6.571428571428571
0.0244607055499027	0.0121045827631222	MS	GLM_0S7.1	contr_1	6.6607142857142865
0.0261966119933381	0.0119989886149291	MS	GLM_0S7.1	contr_1	6.75
0.0278562963871647	0.0119131113836612	MS	GLM_0S7.1	contr_1	6.8392857142857135
0.0294068253319796	0.0118407959391432	MS	GLM_0S7.1	contr_1	6.928571428571429
0.0308203163641562	0.0117768217729259	MS	GLM_0S7.1	contr_1	7.017857142857142
0.0320731003814123	0.01171751337153	MS	GLM_0S7.1	contr_1	7.107142857142858
0.0331407754230167	0.0116609878950372	MS	GLM_0S7.1	contr_1	7.196428571428571
0.0339978743098922	0.0116074275127373	MS	GLM_0S7.1	contr_1	7.2857142857142865
0.0346222915594782	0.0115580812640365	MS	GLM_0S7.1	contr_1	7.375
0.0349970868126659	0.0115147084940886	MS	GLM_0S7.1	contr_1	7.4642857142857135
0.0351066389792251	0.0114798002758986	MS	GLM_0S7.1	contr_1	7.553571428571429
0.0349406734284584	0.0114569129468816	MS	GLM_0S7.1	contr_1	7.642857142857142
0.0345013757128062	0.0114507729801404	MS	GLM_0S7.1	contr_1	7.732142857142858
0.0337986159733554	0.0114652176179818	MS	GLM_0S7.1	contr_1	7.821428571428571
0.0328507377462297	0.0115028549701153	MS	GLM_0S7.1	contr_1	7.9107142857142865
0.031680983411517503	0.0115646173219728	MS	GLM_0S7.1	contr_1	8
