# Supplementary material for: Activity in human dorsal raphe nucleus signals changes in behavioural policy
Source: Nat Commun. 2026 Feb 14;17:1665. doi: 10.1038/s41467-026-68349-9 (PMC12909899; doi:10.1038/s41467-026-68349-9)
Supplement: Supplementary file 4 — Source Data [file 41467_2026_68349_MOESM4_ESM.zip › source_data/fig_3_E.csv]

subject	prev_policy	mu_val_graph	switch_type	switch_rate
103	0	-1.4610855521032258	(i) Pursue switch	50
103	0	-1.4610855521032258	(ii) Reject switch	0
103	0	-1.162296753525641	(i) Pursue switch	0
103	0	-1.162296753525641	(ii) Reject switch	0
103	0	-0.6199381408193548	(i) Pursue switch	50
103	0	-0.6199381408193548	(ii) Reject switch	0
103	0	-0.4974651735483871	(i) Pursue switch	33.333333333333336
103	0	-0.4974651735483871	(ii) Reject switch	0
103	0	-0.3343136202810458	(i) Pursue switch	100
103	0	-0.3343136202810458	(ii) Reject switch	0
103	0	0.2250369664935065	(i) Pursue switch	100
103	0	0.2250369664935065	(ii) Reject switch	0
103	0	0.3748124935443038	(i) Pursue switch	33.333333333333336
103	0	0.3748124935443038	(ii) Reject switch	0
103	0	0.7318152403618421	(i) Pursue switch	0
103	0	0.7318152403618421	(ii) Reject switch	0
103	0	1.1892047631217948	(i) Pursue switch	40
103	0	1.1892047631217948	(ii) Reject switch	0
103	0	1.8606858870849674	(i) Pursue switch	0
103	0	1.8606858870849674	(ii) Reject switch	0
103	1	-1.4610855521032258	(i) Pursue switch	0
103	1	-1.4610855521032258	(ii) Reject switch	33.333333333333336
103	1	-0.6199381408193548	(i) Pursue switch	0
103	1	-0.6199381408193548	(ii) Reject switch	71.42857142857143
103	1	0.2250369664935065	(i) Pursue switch	0
103	1	0.2250369664935065	(ii) Reject switch	0
103	1	0.7318152403618421	(i) Pursue switch	0
103	1	0.7318152403618421	(ii) Reject switch	100
103	1	1.1892047631217948	(i) Pursue switch	0
103	1	1.1892047631217948	(ii) Reject switch	37.5
103	1	1.8606858870849674	(i) Pursue switch	0
103	1	1.8606858870849674	(ii) Reject switch	0
103	NA	-0.6199381408193548	(i) Pursue switch	0
103	NA	-0.6199381408193548	(ii) Reject switch	NA
103	NA	0.2250369664935065	(i) Pursue switch	NA
103	NA	0.2250369664935065	(ii) Reject switch	0
103	NA	1.1892047631217948	(i) Pursue switch	0
103	NA	1.1892047631217948	(ii) Reject switch	0
104	0	-1.4610855521032258	(i) Pursue switch	0
104	0	-1.4610855521032258	(ii) Reject switch	0
104	0	-1.162296753525641	(i) Pursue switch	75
104	0	-1.162296753525641	(ii) Reject switch	0
104	0	-0.6199381408193548	(i) Pursue switch	75
104	0	-0.6199381408193548	(ii) Reject switch	0
104	0	-0.4974651735483871	(i) Pursue switch	50
104	0	-0.4974651735483871	(ii) Reject switch	0
104	0	-0.3343136202810458	(i) Pursue switch	50
104	0	-0.3343136202810458	(ii) Reject switch	0
104	0	0.2250369664935065	(i) Pursue switch	50
104	0	0.2250369664935065	(ii) Reject switch	0
104	0	0.3748124935443038	(i) Pursue switch	14.285714285714288
104	0	0.3748124935443038	(ii) Reject switch	0
104	0	0.7318152403618421	(i) Pursue switch	0
104	0	0.7318152403618421	(ii) Reject switch	0
104	0	1.1892047631217948	(i) Pursue switch	25
104	0	1.1892047631217948	(ii) Reject switch	0
104	0	1.8606858870849674	(i) Pursue switch	0
104	0	1.8606858870849674	(ii) Reject switch	0
104	1	-1.4610855521032258	(i) Pursue switch	0
104	1	-1.4610855521032258	(ii) Reject switch	20
104	1	-1.162296753525641	(i) Pursue switch	0
104	1	-1.162296753525641	(ii) Reject switch	16.666666666666664
104	1	-0.6199381408193548	(i) Pursue switch	0
104	1	-0.6199381408193548	(ii) Reject switch	66.66666666666666
104	1	-0.4974651735483871	(i) Pursue switch	0
104	1	-0.4974651735483871	(ii) Reject switch	100
104	1	-0.3343136202810458	(i) Pursue switch	0
104	1	-0.3343136202810458	(ii) Reject switch	50
104	1	0.2250369664935065	(i) Pursue switch	0
104	1	0.2250369664935065	(ii) Reject switch	50
104	1	0.3748124935443038	(i) Pursue switch	0
104	1	0.3748124935443038	(ii) Reject switch	75
104	1	1.1892047631217948	(i) Pursue switch	0
104	1	1.1892047631217948	(ii) Reject switch	100
104	NA	0.2250369664935065	(i) Pursue switch	0
104	NA	0.2250369664935065	(ii) Reject switch	NA
104	NA	0.3748124935443038	(i) Pursue switch	NA
104	NA	0.3748124935443038	(ii) Reject switch	0
104	NA	0.7318152403618421	(i) Pursue switch	NA
104	NA	0.7318152403618421	(ii) Reject switch	0
104	NA	1.1892047631217948	(i) Pursue switch	0
104	NA	1.1892047631217948	(ii) Reject switch	NA
105	0	-1.4610855521032258	(i) Pursue switch	50
105	0	-1.4610855521032258	(ii) Reject switch	0
105	0	-1.162296753525641	(i) Pursue switch	0
105	0	-1.162296753525641	(ii) Reject switch	0
105	0	-0.6199381408193548	(i) Pursue switch	0
105	0	-0.6199381408193548	(ii) Reject switch	0
105	0	-0.4974651735483871	(i) Pursue switch	0
105	0	-0.4974651735483871	(ii) Reject switch	0
105	0	0.2250369664935065	(i) Pursue switch	14.285714285714288
105	0	0.2250369664935065	(ii) Reject switch	0
105	0	0.3748124935443038	(i) Pursue switch	100
105	0	0.3748124935443038	(ii) Reject switch	0
105	0	1.1892047631217948	(i) Pursue switch	66.66666666666666
105	0	1.1892047631217948	(ii) Reject switch	0
105	0	1.8606858870849674	(i) Pursue switch	0
105	0	1.8606858870849674	(ii) Reject switch	0
105	1	-1.4610855521032258	(i) Pursue switch	0
105	1	-1.4610855521032258	(ii) Reject switch	20
105	1	-1.162296753525641	(i) Pursue switch	0
105	1	-1.162296753525641	(ii) Reject switch	0
105	1	-0.6199381408193548	(i) Pursue switch	0
105	1	-0.6199381408193548	(ii) Reject switch	20
105	1	-0.4974651735483871	(i) Pursue switch	0
105	1	-0.4974651735483871	(ii) Reject switch	0
105	1	-0.3343136202810458	(i) Pursue switch	0
105	1	-0.3343136202810458	(ii) Reject switch	0
105	1	0.2250369664935065	(i) Pursue switch	0
105	1	0.2250369664935065	(ii) Reject switch	20
105	1	0.3748124935443038	(i) Pursue switch	0
105	1	0.3748124935443038	(ii) Reject switch	100
105	1	1.1892047631217948	(i) Pursue switch	0
105	1	1.1892047631217948	(ii) Reject switch	20
105	1	1.8606858870849674	(i) Pursue switch	0
105	1	1.8606858870849674	(ii) Reject switch	100
105	NA	-1.162296753525641	(i) Pursue switch	NA
105	NA	-1.162296753525641	(ii) Reject switch	0
105	NA	0.2250369664935065	(i) Pursue switch	NA
105	NA	0.2250369664935065	(ii) Reject switch	0
105	NA	0.7318152403618421	(i) Pursue switch	0
105	NA	0.7318152403618421	(ii) Reject switch	NA
105	NA	1.8606858870849674	(i) Pursue switch	0
105	NA	1.8606858870849674	(ii) Reject switch	NA
106	0	-1.4610855521032258	(i) Pursue switch	100
106	0	-1.4610855521032258	(ii) Reject switch	0
106	0	-1.162296753525641	(i) Pursue switch	100
106	0	-1.162296753525641	(ii) Reject switch	0
106	0	-0.6199381408193548	(i) Pursue switch	0
106	0	-0.6199381408193548	(ii) Reject switch	0
106	0	-0.4974651735483871	(i) Pursue switch	100
106	0	-0.4974651735483871	(ii) Reject switch	0
106	0	0.2250369664935065	(i) Pursue switch	100
106	0	0.2250369664935065	(ii) Reject switch	0
106	0	0.7318152403618421	(i) Pursue switch	100
106	0	0.7318152403618421	(ii) Reject switch	0
106	0	1.1892047631217948	(i) Pursue switch	100
106	0	1.1892047631217948	(ii) Reject switch	0
106	0	1.8606858870849674	(i) Pursue switch	60
106	0	1.8606858870849674	(ii) Reject switch	0
106	1	-1.4610855521032258	(i) Pursue switch	0
106	1	-1.4610855521032258	(ii) Reject switch	0
106	1	-1.162296753525641	(i) Pursue switch	0
106	1	-1.162296753525641	(ii) Reject switch	33.333333333333336
106	1	-0.6199381408193548	(i) Pursue switch	0
106	1	-0.6199381408193548	(ii) Reject switch	0
106	1	-0.4974651735483871	(i) Pursue switch	0
106	1	-0.4974651735483871	(ii) Reject switch	0
106	1	-0.3343136202810458	(i) Pursue switch	0
106	1	-0.3343136202810458	(ii) Reject switch	33.333333333333336
106	1	0.2250369664935065	(i) Pursue switch	0
106	1	0.2250369664935065	(ii) Reject switch	50
106	1	0.3748124935443038	(i) Pursue switch	0
106	1	0.3748124935443038	(ii) Reject switch	0
106	1	0.7318152403618421	(i) Pursue switch	0
106	1	0.7318152403618421	(ii) Reject switch	100
106	1	1.1892047631217948	(i) Pursue switch	0
106	1	1.1892047631217948	(ii) Reject switch	75
106	1	1.8606858870849674	(i) Pursue switch	0
106	1	1.8606858870849674	(ii) Reject switch	100
106	NA	-1.162296753525641	(i) Pursue switch	NA
106	NA	-1.162296753525641	(ii) Reject switch	0
106	NA	0.3748124935443038	(i) Pursue switch	NA
106	NA	0.3748124935443038	(ii) Reject switch	0
106	NA	1.8606858870849674	(i) Pursue switch	0
106	NA	1.8606858870849674	(ii) Reject switch	NA
107	0	-1.4610855521032258	(i) Pursue switch	40
107	0	-1.4610855521032258	(ii) Reject switch	0
107	0	-1.162296753525641	(i) Pursue switch	33.333333333333336
107	0	-1.162296753525641	(ii) Reject switch	0
107	0	-0.4974651735483871	(i) Pursue switch	25
107	0	-0.4974651735483871	(ii) Reject switch	0
107	0	-0.3343136202810458	(i) Pursue switch	0
107	0	-0.3343136202810458	(ii) Reject switch	0
107	0	0.2250369664935065	(i) Pursue switch	0
107	0	0.2250369664935065	(ii) Reject switch	0
107	0	0.3748124935443038	(i) Pursue switch	0
107	0	0.3748124935443038	(ii) Reject switch	0
107	0	0.7318152403618421	(i) Pursue switch	33.333333333333336
107	0	0.7318152403618421	(ii) Reject switch	0
107	0	1.1892047631217948	(i) Pursue switch	0
107	0	1.1892047631217948	(ii) Reject switch	0
107	0	1.8606858870849674	(i) Pursue switch	0
107	0	1.8606858870849674	(ii) Reject switch	0
107	1	-1.4610855521032258	(i) Pursue switch	0
107	1	-1.4610855521032258	(ii) Reject switch	0
107	1	-1.162296753525641	(i) Pursue switch	0
107	1	-1.162296753525641	(ii) Reject switch	50
107	1	-0.4974651735483871	(i) Pursue switch	0
107	1	-0.4974651735483871	(ii) Reject switch	66.66666666666666
107	1	0.2250369664935065	(i) Pursue switch	0
107	1	0.2250369664935065	(ii) Reject switch	100
107	1	0.3748124935443038	(i) Pursue switch	0
107	1	0.3748124935443038	(ii) Reject switch	100
107	1	0.7318152403618421	(i) Pursue switch	0
107	1	0.7318152403618421	(ii) Reject switch	100
107	NA	0.2250369664935065	(i) Pursue switch	0
107	NA	0.2250369664935065	(ii) Reject switch	NA
107	NA	0.7318152403618421	(i) Pursue switch	0
107	NA	0.7318152403618421	(ii) Reject switch	NA
107	NA	1.8606858870849674	(i) Pursue switch	0
107	NA	1.8606858870849674	(ii) Reject switch	NA
109	0	-1.4610855521032258	(i) Pursue switch	100
109	0	-1.4610855521032258	(ii) Reject switch	0
109	0	-0.6199381408193548	(i) Pursue switch	100
109	0	-0.6199381408193548	(ii) Reject switch	0
109	0	-0.4974651735483871	(i) Pursue switch	100
109	0	-0.4974651735483871	(ii) Reject switch	0
109	0	-0.3343136202810458	(i) Pursue switch	100
109	0	-0.3343136202810458	(ii) Reject switch	0
109	0	0.3748124935443038	(i) Pursue switch	100
109	0	0.3748124935443038	(ii) Reject switch	0
109	0	0.7318152403618421	(i) Pursue switch	0
109	0	0.7318152403618421	(ii) Reject switch	0
109	0	1.8606858870849674	(i) Pursue switch	100
109	0	1.8606858870849674	(ii) Reject switch	0
109	1	-1.4610855521032258	(i) Pursue switch	0
109	1	-1.4610855521032258	(ii) Reject switch	75
109	1	-0.6199381408193548	(i) Pursue switch	0
109	1	-0.6199381408193548	(ii) Reject switch	0
109	1	-0.4974651735483871	(i) Pursue switch	0
109	1	-0.4974651735483871	(ii) Reject switch	60
109	1	-0.3343136202810458	(i) Pursue switch	0
109	1	-0.3343136202810458	(ii) Reject switch	16.666666666666664
109	1	0.2250369664935065	(i) Pursue switch	0
109	1	0.2250369664935065	(ii) Reject switch	0
109	1	0.3748124935443038	(i) Pursue switch	0
109	1	0.3748124935443038	(ii) Reject switch	12.5
109	1	0.7318152403618421	(i) Pursue switch	0
109	1	0.7318152403618421	(ii) Reject switch	0
109	1	1.1892047631217948	(i) Pursue switch	0
109	1	1.1892047631217948	(ii) Reject switch	0
109	1	1.8606858870849674	(i) Pursue switch	0
109	1	1.8606858870849674	(ii) Reject switch	100
109	NA	-1.4610855521032258	(i) Pursue switch	NA
109	NA	-1.4610855521032258	(ii) Reject switch	0
109	NA	-0.6199381408193548	(i) Pursue switch	NA
109	NA	-0.6199381408193548	(ii) Reject switch	0
109	NA	-0.4974651735483871	(i) Pursue switch	NA
109	NA	-0.4974651735483871	(ii) Reject switch	0
109	NA	-0.3343136202810458	(i) Pursue switch	NA
109	NA	-0.3343136202810458	(ii) Reject switch	0
109	NA	1.8606858870849674	(i) Pursue switch	NA
109	NA	1.8606858870849674	(ii) Reject switch	0
110	0	-1.4610855521032258	(i) Pursue switch	100
110	0	-1.4610855521032258	(ii) Reject switch	0
110	0	-1.162296753525641	(i) Pursue switch	100
110	0	-1.162296753525641	(ii) Reject switch	0
110	0	-0.6199381408193548	(i) Pursue switch	50
110	0	-0.6199381408193548	(ii) Reject switch	0
110	0	-0.4974651735483871	(i) Pursue switch	66.66666666666666
110	0	-0.4974651735483871	(ii) Reject switch	0
110	0	-0.3343136202810458	(i) Pursue switch	0
110	0	-0.3343136202810458	(ii) Reject switch	0
110	0	0.2250369664935065	(i) Pursue switch	0
110	0	0.2250369664935065	(ii) Reject switch	0
110	0	0.3748124935443038	(i) Pursue switch	75
110	0	0.3748124935443038	(ii) Reject switch	0
110	0	0.7318152403618421	(i) Pursue switch	28.57142857142857
110	0	0.7318152403618421	(ii) Reject switch	0
110	0	1.1892047631217948	(i) Pursue switch	40
110	0	1.1892047631217948	(ii) Reject switch	0
110	0	1.8606858870849674	(i) Pursue switch	0
110	0	1.8606858870849674	(ii) Reject switch	0
110	1	-1.4610855521032258	(i) Pursue switch	0
110	1	-1.4610855521032258	(ii) Reject switch	0
110	1	-1.162296753525641	(i) Pursue switch	0
110	1	-1.162296753525641	(ii) Reject switch	66.66666666666666
110	1	-0.6199381408193548	(i) Pursue switch	0
110	1	-0.6199381408193548	(ii) Reject switch	42.857142857142854
110	1	0.3748124935443038	(i) Pursue switch	0
110	1	0.3748124935443038	(ii) Reject switch	50
110	1	0.7318152403618421	(i) Pursue switch	0
110	1	0.7318152403618421	(ii) Reject switch	100
110	1	1.1892047631217948	(i) Pursue switch	0
110	1	1.1892047631217948	(ii) Reject switch	80
110	1	1.8606858870849674	(i) Pursue switch	0
110	1	1.8606858870849674	(ii) Reject switch	100
110	NA	-1.162296753525641	(i) Pursue switch	0
110	NA	-1.162296753525641	(ii) Reject switch	NA
110	NA	0.2250369664935065	(i) Pursue switch	0
110	NA	0.2250369664935065	(ii) Reject switch	NA
110	NA	1.8606858870849674	(i) Pursue switch	0
110	NA	1.8606858870849674	(ii) Reject switch	0
111	0	-1.4610855521032258	(i) Pursue switch	75
111	0	-1.4610855521032258	(ii) Reject switch	0
111	0	-1.162296753525641	(i) Pursue switch	0
111	0	-1.162296753525641	(ii) Reject switch	0
111	0	-0.6199381408193548	(i) Pursue switch	60
111	0	-0.6199381408193548	(ii) Reject switch	0
111	0	-0.4974651735483871	(i) Pursue switch	0
111	0	-0.4974651735483871	(ii) Reject switch	0
111	0	-0.3343136202810458	(i) Pursue switch	0
111	0	-0.3343136202810458	(ii) Reject switch	0
111	0	0.2250369664935065	(i) Pursue switch	0
111	0	0.2250369664935065	(ii) Reject switch	0
111	0	0.3748124935443038	(i) Pursue switch	0
111	0	0.3748124935443038	(ii) Reject switch	0
111	0	0.7318152403618421	(i) Pursue switch	50
111	0	0.7318152403618421	(ii) Reject switch	0
111	0	1.1892047631217948	(i) Pursue switch	0
111	0	1.1892047631217948	(ii) Reject switch	0
111	0	1.8606858870849674	(i) Pursue switch	100
111	0	1.8606858870849674	(ii) Reject switch	0
111	1	-1.4610855521032258	(i) Pursue switch	0
111	1	-1.4610855521032258	(ii) Reject switch	50
111	1	-0.6199381408193548	(i) Pursue switch	0
111	1	-0.6199381408193548	(ii) Reject switch	25
111	1	-0.4974651735483871	(i) Pursue switch	0
111	1	-0.4974651735483871	(ii) Reject switch	100
111	1	-0.3343136202810458	(i) Pursue switch	0
111	1	-0.3343136202810458	(ii) Reject switch	0
111	1	0.3748124935443038	(i) Pursue switch	0
111	1	0.3748124935443038	(ii) Reject switch	100
111	1	0.7318152403618421	(i) Pursue switch	0
111	1	0.7318152403618421	(ii) Reject switch	0
111	1	1.1892047631217948	(i) Pursue switch	0
111	1	1.1892047631217948	(ii) Reject switch	0
111	1	1.8606858870849674	(i) Pursue switch	0
111	1	1.8606858870849674	(ii) Reject switch	40
111	NA	-0.4974651735483871	(i) Pursue switch	0
111	NA	-0.4974651735483871	(ii) Reject switch	NA
111	NA	0.2250369664935065	(i) Pursue switch	NA
111	NA	0.2250369664935065	(ii) Reject switch	0
111	NA	0.7318152403618421	(i) Pursue switch	0
111	NA	0.7318152403618421	(ii) Reject switch	NA
111	NA	1.8606858870849674	(i) Pursue switch	NA
111	NA	1.8606858870849674	(ii) Reject switch	0
112	0	-1.4610855521032258	(i) Pursue switch	0
112	0	-1.4610855521032258	(ii) Reject switch	0
112	0	-1.162296753525641	(i) Pursue switch	0
112	0	-1.162296753525641	(ii) Reject switch	0
112	0	-0.6199381408193548	(i) Pursue switch	0
112	0	-0.6199381408193548	(ii) Reject switch	0
112	0	-0.4974651735483871	(i) Pursue switch	0
112	0	-0.4974651735483871	(ii) Reject switch	0
112	0	-0.3343136202810458	(i) Pursue switch	0
112	0	-0.3343136202810458	(ii) Reject switch	0
112	0	0.2250369664935065	(i) Pursue switch	0
112	0	0.2250369664935065	(ii) Reject switch	0
112	0	0.3748124935443038	(i) Pursue switch	0
112	0	0.3748124935443038	(ii) Reject switch	0
112	0	0.7318152403618421	(i) Pursue switch	0
112	0	0.7318152403618421	(ii) Reject switch	0
112	0	1.1892047631217948	(i) Pursue switch	0
112	0	1.1892047631217948	(ii) Reject switch	0
112	0	1.8606858870849674	(i) Pursue switch	0
112	0	1.8606858870849674	(ii) Reject switch	0
112	NA	-1.4610855521032258	(i) Pursue switch	0
112	NA	-1.4610855521032258	(ii) Reject switch	NA
112	NA	0.3748124935443038	(i) Pursue switch	0
112	NA	0.3748124935443038	(ii) Reject switch	NA
112	NA	1.1892047631217948	(i) Pursue switch	0
112	NA	1.1892047631217948	(ii) Reject switch	NA
112	NA	1.8606858870849674	(i) Pursue switch	0
112	NA	1.8606858870849674	(ii) Reject switch	NA
114	0	-0.4974651735483871	(i) Pursue switch	100
114	0	-0.4974651735483871	(ii) Reject switch	0
114	0	-0.3343136202810458	(i) Pursue switch	100
114	0	-0.3343136202810458	(ii) Reject switch	0
114	0	0.3748124935443038	(i) Pursue switch	100
114	0	0.3748124935443038	(ii) Reject switch	0
114	0	0.7318152403618421	(i) Pursue switch	0
114	0	0.7318152403618421	(ii) Reject switch	0
114	0	1.1892047631217948	(i) Pursue switch	100
114	0	1.1892047631217948	(ii) Reject switch	0
114	0	1.8606858870849674	(i) Pursue switch	0
114	0	1.8606858870849674	(ii) Reject switch	0
114	1	-1.4610855521032258	(i) Pursue switch	0
114	1	-1.4610855521032258	(ii) Reject switch	0
114	1	-0.6199381408193548	(i) Pursue switch	0
114	1	-0.6199381408193548	(ii) Reject switch	0
114	1	-0.4974651735483871	(i) Pursue switch	0
114	1	-0.4974651735483871	(ii) Reject switch	40
114	1	-0.3343136202810458	(i) Pursue switch	0
114	1	-0.3343136202810458	(ii) Reject switch	33.333333333333336
114	1	0.2250369664935065	(i) Pursue switch	0
114	1	0.2250369664935065	(ii) Reject switch	0
114	1	0.3748124935443038	(i) Pursue switch	0
114	1	0.3748124935443038	(ii) Reject switch	40
114	1	0.7318152403618421	(i) Pursue switch	0
114	1	0.7318152403618421	(ii) Reject switch	25
114	1	1.1892047631217948	(i) Pursue switch	0
114	1	1.1892047631217948	(ii) Reject switch	0
114	1	1.8606858870849674	(i) Pursue switch	0
114	1	1.8606858870849674	(ii) Reject switch	0
114	NA	-0.6199381408193548	(i) Pursue switch	NA
114	NA	-0.6199381408193548	(ii) Reject switch	0
114	NA	-0.4974651735483871	(i) Pursue switch	NA
114	NA	-0.4974651735483871	(ii) Reject switch	0
114	NA	-0.3343136202810458	(i) Pursue switch	0
114	NA	-0.3343136202810458	(ii) Reject switch	NA
114	NA	0.7318152403618421	(i) Pursue switch	0
114	NA	0.7318152403618421	(ii) Reject switch	NA
115	0	-1.4610855521032258	(i) Pursue switch	100
115	0	-1.4610855521032258	(ii) Reject switch	0
115	0	-1.162296753525641	(i) Pursue switch	100
115	0	-1.162296753525641	(ii) Reject switch	0
115	0	-0.6199381408193548	(i) Pursue switch	50
115	0	-0.6199381408193548	(ii) Reject switch	0
115	0	0.2250369664935065	(i) Pursue switch	100
115	0	0.2250369664935065	(ii) Reject switch	0
115	0	0.7318152403618421	(i) Pursue switch	75
115	0	0.7318152403618421	(ii) Reject switch	0
115	1	-1.4610855521032258	(i) Pursue switch	0
115	1	-1.4610855521032258	(ii) Reject switch	25
115	1	-1.162296753525641	(i) Pursue switch	0
115	1	-1.162296753525641	(ii) Reject switch	100
115	1	-0.6199381408193548	(i) Pursue switch	0
115	1	-0.6199381408193548	(ii) Reject switch	11.111111111111109
115	1	-0.3343136202810458	(i) Pursue switch	0
115	1	-0.3343136202810458	(ii) Reject switch	0
115	1	0.2250369664935065	(i) Pursue switch	0
115	1	0.2250369664935065	(ii) Reject switch	16.666666666666668
115	1	0.7318152403618421	(i) Pursue switch	0
115	1	0.7318152403618421	(ii) Reject switch	50
115	1	1.8606858870849674	(i) Pursue switch	0
115	1	1.8606858870849674	(ii) Reject switch	100
115	NA	0.2250369664935065	(i) Pursue switch	NA
115	NA	0.2250369664935065	(ii) Reject switch	0
115	NA	0.7318152403618421	(i) Pursue switch	0
115	NA	0.7318152403618421	(ii) Reject switch	0
116	0	-1.4610855521032258	(i) Pursue switch	100
116	0	-1.4610855521032258	(ii) Reject switch	0
116	0	-1.162296753525641	(i) Pursue switch	30
116	0	-1.162296753525641	(ii) Reject switch	0
116	0	-0.6199381408193548	(i) Pursue switch	0
116	0	-0.6199381408193548	(ii) Reject switch	0
116	0	-0.4974651735483871	(i) Pursue switch	25
116	0	-0.4974651735483871	(ii) Reject switch	0
116	0	-0.3343136202810458	(i) Pursue switch	33.333333333333336
116	0	-0.3343136202810458	(ii) Reject switch	0
116	0	0.2250369664935065	(i) Pursue switch	0
116	0	0.2250369664935065	(ii) Reject switch	0
116	0	0.3748124935443038	(i) Pursue switch	0
116	0	0.3748124935443038	(ii) Reject switch	0
116	0	0.7318152403618421	(i) Pursue switch	20
116	0	0.7318152403618421	(ii) Reject switch	0
116	0	1.1892047631217948	(i) Pursue switch	0
116	0	1.1892047631217948	(ii) Reject switch	0
116	0	1.8606858870849674	(i) Pursue switch	0
116	0	1.8606858870849674	(ii) Reject switch	0
116	1	-1.4610855521032258	(i) Pursue switch	0
116	1	-1.4610855521032258	(ii) Reject switch	0
116	1	-1.162296753525641	(i) Pursue switch	0
116	1	-1.162296753525641	(ii) Reject switch	100
116	1	-0.6199381408193548	(i) Pursue switch	0
116	1	-0.6199381408193548	(ii) Reject switch	40
116	1	-0.4974651735483871	(i) Pursue switch	0
116	1	-0.4974651735483871	(ii) Reject switch	50
116	1	-0.3343136202810458	(i) Pursue switch	0
116	1	-0.3343136202810458	(ii) Reject switch	0
116	1	0.3748124935443038	(i) Pursue switch	0
116	1	0.3748124935443038	(ii) Reject switch	25
116	1	0.7318152403618421	(i) Pursue switch	0
116	1	0.7318152403618421	(ii) Reject switch	0
116	1	1.1892047631217948	(i) Pursue switch	0
116	1	1.1892047631217948	(ii) Reject switch	0
116	NA	-1.4610855521032258	(i) Pursue switch	0
116	NA	-1.4610855521032258	(ii) Reject switch	NA
116	NA	-1.162296753525641	(i) Pursue switch	0
116	NA	-1.162296753525641	(ii) Reject switch	NA
116	NA	0.2250369664935065	(i) Pursue switch	0
116	NA	0.2250369664935065	(ii) Reject switch	NA
117	0	-1.4610855521032258	(i) Pursue switch	100
117	0	-1.4610855521032258	(ii) Reject switch	0
117	0	-1.162296753525641	(i) Pursue switch	100
117	0	-1.162296753525641	(ii) Reject switch	0
117	0	-0.4974651735483871	(i) Pursue switch	100
117	0	-0.4974651735483871	(ii) Reject switch	0
117	0	-0.3343136202810458	(i) Pursue switch	100
117	0	-0.3343136202810458	(ii) Reject switch	0
117	0	0.2250369664935065	(i) Pursue switch	100
117	0	0.2250369664935065	(ii) Reject switch	0
117	0	0.3748124935443038	(i) Pursue switch	100
117	0	0.3748124935443038	(ii) Reject switch	0
117	0	0.7318152403618421	(i) Pursue switch	100
117	0	0.7318152403618421	(ii) Reject switch	0
117	0	1.1892047631217948	(i) Pursue switch	100
117	0	1.1892047631217948	(ii) Reject switch	0
117	0	1.8606858870849674	(i) Pursue switch	100
117	0	1.8606858870849674	(ii) Reject switch	0
117	1	-1.4610855521032258	(i) Pursue switch	0
117	1	-1.4610855521032258	(ii) Reject switch	0
117	1	-1.162296753525641	(i) Pursue switch	0
117	1	-1.162296753525641	(ii) Reject switch	75
117	1	-0.6199381408193548	(i) Pursue switch	0
117	1	-0.6199381408193548	(ii) Reject switch	0
117	1	-0.4974651735483871	(i) Pursue switch	0
117	1	-0.4974651735483871	(ii) Reject switch	25
117	1	-0.3343136202810458	(i) Pursue switch	0
117	1	-0.3343136202810458	(ii) Reject switch	50
117	1	0.2250369664935065	(i) Pursue switch	0
117	1	0.2250369664935065	(ii) Reject switch	40
117	1	0.3748124935443038	(i) Pursue switch	0
117	1	0.3748124935443038	(ii) Reject switch	0
117	1	0.7318152403618421	(i) Pursue switch	0
117	1	0.7318152403618421	(ii) Reject switch	33.333333333333336
117	1	1.1892047631217948	(i) Pursue switch	0
117	1	1.1892047631217948	(ii) Reject switch	16.666666666666664
117	1	1.8606858870849674	(i) Pursue switch	0
117	1	1.8606858870849674	(ii) Reject switch	50
117	NA	-1.4610855521032258	(i) Pursue switch	NA
117	NA	-1.4610855521032258	(ii) Reject switch	0
117	NA	0.2250369664935065	(i) Pursue switch	NA
117	NA	0.2250369664935065	(ii) Reject switch	0
117	NA	0.3748124935443038	(i) Pursue switch	NA
117	NA	0.3748124935443038	(ii) Reject switch	0
117	NA	0.7318152403618421	(i) Pursue switch	NA
117	NA	0.7318152403618421	(ii) Reject switch	0
117	NA	1.8606858870849674	(i) Pursue switch	NA
117	NA	1.8606858870849674	(ii) Reject switch	0
118	1	-1.4610855521032258	(i) Pursue switch	0
118	1	-1.4610855521032258	(ii) Reject switch	0
118	1	-1.162296753525641	(i) Pursue switch	0
118	1	-1.162296753525641	(ii) Reject switch	0
118	1	-0.6199381408193548	(i) Pursue switch	0
118	1	-0.6199381408193548	(ii) Reject switch	0
118	1	-0.4974651735483871	(i) Pursue switch	0
118	1	-0.4974651735483871	(ii) Reject switch	0
118	1	-0.3343136202810458	(i) Pursue switch	0
118	1	-0.3343136202810458	(ii) Reject switch	0
118	1	0.2250369664935065	(i) Pursue switch	0
118	1	0.2250369664935065	(ii) Reject switch	0
118	1	0.7318152403618421	(i) Pursue switch	0
118	1	0.7318152403618421	(ii) Reject switch	0
118	1	1.8606858870849674	(i) Pursue switch	0
118	1	1.8606858870849674	(ii) Reject switch	0
118	NA	-1.4610855521032258	(i) Pursue switch	NA
118	NA	-1.4610855521032258	(ii) Reject switch	0
118	NA	-1.162296753525641	(i) Pursue switch	NA
118	NA	-1.162296753525641	(ii) Reject switch	0
118	NA	-0.3343136202810458	(i) Pursue switch	NA
118	NA	-0.3343136202810458	(ii) Reject switch	0
118	NA	0.7318152403618421	(i) Pursue switch	NA
118	NA	0.7318152403618421	(ii) Reject switch	0
119	0	-1.4610855521032258	(i) Pursue switch	100
119	0	-1.4610855521032258	(ii) Reject switch	0
119	0	-0.6199381408193548	(i) Pursue switch	100
119	0	-0.6199381408193548	(ii) Reject switch	0
119	0	0.3748124935443038	(i) Pursue switch	100
119	0	0.3748124935443038	(ii) Reject switch	0
119	1	-1.4610855521032258	(i) Pursue switch	0
119	1	-1.4610855521032258	(ii) Reject switch	9.09090909090909
119	1	-1.162296753525641	(i) Pursue switch	0
119	1	-1.162296753525641	(ii) Reject switch	0
119	1	-0.6199381408193548	(i) Pursue switch	0
119	1	-0.6199381408193548	(ii) Reject switch	33.333333333333336
119	1	-0.4974651735483871	(i) Pursue switch	0
119	1	-0.4974651735483871	(ii) Reject switch	0
119	1	-0.3343136202810458	(i) Pursue switch	0
119	1	-0.3343136202810458	(ii) Reject switch	0
119	1	0.2250369664935065	(i) Pursue switch	0
119	1	0.2250369664935065	(ii) Reject switch	0
119	1	0.3748124935443038	(i) Pursue switch	0
119	1	0.3748124935443038	(ii) Reject switch	0
119	1	0.7318152403618421	(i) Pursue switch	0
119	1	0.7318152403618421	(ii) Reject switch	0
119	1	1.1892047631217948	(i) Pursue switch	0
119	1	1.1892047631217948	(ii) Reject switch	0
119	1	1.8606858870849674	(i) Pursue switch	0
119	1	1.8606858870849674	(ii) Reject switch	0
119	NA	-1.162296753525641	(i) Pursue switch	NA
119	NA	-1.162296753525641	(ii) Reject switch	0
119	NA	-0.4974651735483871	(i) Pursue switch	NA
119	NA	-0.4974651735483871	(ii) Reject switch	0
119	NA	0.2250369664935065	(i) Pursue switch	NA
119	NA	0.2250369664935065	(ii) Reject switch	0
119	NA	1.1892047631217948	(i) Pursue switch	NA
119	NA	1.1892047631217948	(ii) Reject switch	0
121	0	-0.4974651735483871	(i) Pursue switch	100
121	0	-0.4974651735483871	(ii) Reject switch	0
121	0	0.3748124935443038	(i) Pursue switch	100
121	0	0.3748124935443038	(ii) Reject switch	0
121	0	1.1892047631217948	(i) Pursue switch	100
121	0	1.1892047631217948	(ii) Reject switch	0
121	0	1.8606858870849674	(i) Pursue switch	100
121	0	1.8606858870849674	(ii) Reject switch	0
121	1	-1.4610855521032258	(i) Pursue switch	0
121	1	-1.4610855521032258	(ii) Reject switch	0
121	1	-1.162296753525641	(i) Pursue switch	0
121	1	-1.162296753525641	(ii) Reject switch	0
121	1	-0.6199381408193548	(i) Pursue switch	0
121	1	-0.6199381408193548	(ii) Reject switch	0
121	1	-0.4974651735483871	(i) Pursue switch	0
121	1	-0.4974651735483871	(ii) Reject switch	18.18181818181818
121	1	-0.3343136202810458	(i) Pursue switch	0
121	1	-0.3343136202810458	(ii) Reject switch	0
121	1	0.2250369664935065	(i) Pursue switch	0
121	1	0.2250369664935065	(ii) Reject switch	0
121	1	0.3748124935443038	(i) Pursue switch	0
121	1	0.3748124935443038	(ii) Reject switch	0
121	1	0.7318152403618421	(i) Pursue switch	0
121	1	0.7318152403618421	(ii) Reject switch	0
121	1	1.1892047631217948	(i) Pursue switch	0
121	1	1.1892047631217948	(ii) Reject switch	33.333333333333336
121	1	1.8606858870849674	(i) Pursue switch	0
121	1	1.8606858870849674	(ii) Reject switch	0
121	NA	-1.4610855521032258	(i) Pursue switch	NA
121	NA	-1.4610855521032258	(ii) Reject switch	0
121	NA	-0.6199381408193548	(i) Pursue switch	NA
121	NA	-0.6199381408193548	(ii) Reject switch	0
121	NA	0.7318152403618421	(i) Pursue switch	NA
121	NA	0.7318152403618421	(ii) Reject switch	0
121	NA	1.1892047631217948	(i) Pursue switch	NA
121	NA	1.1892047631217948	(ii) Reject switch	0
122	0	-1.162296753525641	(i) Pursue switch	66.66666666666666
122	0	-1.162296753525641	(ii) Reject switch	0
122	1	-1.4610855521032258	(i) Pursue switch	0
122	1	-1.4610855521032258	(ii) Reject switch	0
122	1	-1.162296753525641	(i) Pursue switch	0
122	1	-1.162296753525641	(ii) Reject switch	11.111111111111109
122	1	-0.4974651735483871	(i) Pursue switch	0
122	1	-0.4974651735483871	(ii) Reject switch	0
122	1	-0.3343136202810458	(i) Pursue switch	0
122	1	-0.3343136202810458	(ii) Reject switch	4.166666666666667
122	1	0.3748124935443038	(i) Pursue switch	0
122	1	0.3748124935443038	(ii) Reject switch	0
122	1	0.7318152403618421	(i) Pursue switch	0
122	1	0.7318152403618421	(ii) Reject switch	0
122	1	1.8606858870849674	(i) Pursue switch	0
122	1	1.8606858870849674	(ii) Reject switch	0
122	NA	-1.162296753525641	(i) Pursue switch	NA
122	NA	-1.162296753525641	(ii) Reject switch	0
122	NA	0.7318152403618421	(i) Pursue switch	NA
122	NA	0.7318152403618421	(ii) Reject switch	0
122	NA	1.8606858870849674	(i) Pursue switch	NA
122	NA	1.8606858870849674	(ii) Reject switch	0
123	0	-1.4610855521032258	(i) Pursue switch	0
123	0	-1.4610855521032258	(ii) Reject switch	0
123	0	-1.162296753525641	(i) Pursue switch	0
123	0	-1.162296753525641	(ii) Reject switch	0
123	0	-0.6199381408193548	(i) Pursue switch	0
123	0	-0.6199381408193548	(ii) Reject switch	0
123	0	-0.4974651735483871	(i) Pursue switch	33.333333333333336
123	0	-0.4974651735483871	(ii) Reject switch	0
123	0	0.2250369664935065	(i) Pursue switch	0
123	0	0.2250369664935065	(ii) Reject switch	0
123	0	0.3748124935443038	(i) Pursue switch	0
123	0	0.3748124935443038	(ii) Reject switch	0
123	0	1.1892047631217948	(i) Pursue switch	0
123	0	1.1892047631217948	(ii) Reject switch	0
123	0	1.8606858870849674	(i) Pursue switch	0
123	0	1.8606858870849674	(ii) Reject switch	0
123	1	-1.4610855521032258	(i) Pursue switch	0
123	1	-1.4610855521032258	(ii) Reject switch	0
123	1	-0.4974651735483871	(i) Pursue switch	0
123	1	-0.4974651735483871	(ii) Reject switch	0
123	1	-0.3343136202810458	(i) Pursue switch	0
123	1	-0.3343136202810458	(ii) Reject switch	0
123	1	0.2250369664935065	(i) Pursue switch	0
123	1	0.2250369664935065	(ii) Reject switch	0
123	1	0.3748124935443038	(i) Pursue switch	0
123	1	0.3748124935443038	(ii) Reject switch	33.333333333333336
123	1	0.7318152403618421	(i) Pursue switch	0
123	1	0.7318152403618421	(ii) Reject switch	0
123	1	1.1892047631217948	(i) Pursue switch	0
123	1	1.1892047631217948	(ii) Reject switch	0
123	NA	-1.162296753525641	(i) Pursue switch	0
123	NA	-1.162296753525641	(ii) Reject switch	NA
123	NA	-0.6199381408193548	(i) Pursue switch	NA
123	NA	-0.6199381408193548	(ii) Reject switch	0
123	NA	1.1892047631217948	(i) Pursue switch	0
123	NA	1.1892047631217948	(ii) Reject switch	NA
123	NA	1.8606858870849674	(i) Pursue switch	0
123	NA	1.8606858870849674	(ii) Reject switch	NA
124	0	-1.162296753525641	(i) Pursue switch	100
124	0	-1.162296753525641	(ii) Reject switch	0
124	0	-0.6199381408193548	(i) Pursue switch	60
124	0	-0.6199381408193548	(ii) Reject switch	0
124	0	-0.4974651735483871	(i) Pursue switch	50
124	0	-0.4974651735483871	(ii) Reject switch	0
124	0	-0.3343136202810458	(i) Pursue switch	50
124	0	-0.3343136202810458	(ii) Reject switch	0
124	0	0.2250369664935065	(i) Pursue switch	0
124	0	0.2250369664935065	(ii) Reject switch	0
124	0	0.7318152403618421	(i) Pursue switch	50
124	0	0.7318152403618421	(ii) Reject switch	0
124	0	1.8606858870849674	(i) Pursue switch	0
124	0	1.8606858870849674	(ii) Reject switch	0
124	1	-1.4610855521032258	(i) Pursue switch	0
124	1	-1.4610855521032258	(ii) Reject switch	0
124	1	-1.162296753525641	(i) Pursue switch	0
124	1	-1.162296753525641	(ii) Reject switch	25
124	1	-0.6199381408193548	(i) Pursue switch	0
124	1	-0.6199381408193548	(ii) Reject switch	0
124	1	-0.4974651735483871	(i) Pursue switch	0
124	1	-0.4974651735483871	(ii) Reject switch	75
124	1	-0.3343136202810458	(i) Pursue switch	0
124	1	-0.3343136202810458	(ii) Reject switch	0
124	1	0.2250369664935065	(i) Pursue switch	0
124	1	0.2250369664935065	(ii) Reject switch	20
124	1	0.7318152403618421	(i) Pursue switch	0
124	1	0.7318152403618421	(ii) Reject switch	0
124	1	1.8606858870849674	(i) Pursue switch	0
124	1	1.8606858870849674	(ii) Reject switch	0
124	NA	-0.6199381408193548	(i) Pursue switch	0
124	NA	-0.6199381408193548	(ii) Reject switch	0
124	NA	1.8606858870849674	(i) Pursue switch	0
124	NA	1.8606858870849674	(ii) Reject switch	NA
125	0	-1.4610855521032258	(i) Pursue switch	66.66666666666666
125	0	-1.4610855521032258	(ii) Reject switch	0
125	0	-1.162296753525641	(i) Pursue switch	100
125	0	-1.162296753525641	(ii) Reject switch	0
125	0	-0.6199381408193548	(i) Pursue switch	100
125	0	-0.6199381408193548	(ii) Reject switch	0
125	0	-0.3343136202810458	(i) Pursue switch	100
125	0	-0.3343136202810458	(ii) Reject switch	0
125	0	0.2250369664935065	(i) Pursue switch	42.857142857142854
125	0	0.2250369664935065	(ii) Reject switch	0
125	0	0.3748124935443038	(i) Pursue switch	0
125	0	0.3748124935443038	(ii) Reject switch	0
125	0	0.7318152403618421	(i) Pursue switch	0
125	0	0.7318152403618421	(ii) Reject switch	0
125	0	1.1892047631217948	(i) Pursue switch	0
125	0	1.1892047631217948	(ii) Reject switch	0
125	0	1.8606858870849674	(i) Pursue switch	16.666666666666668
125	0	1.8606858870849674	(ii) Reject switch	0
125	1	-1.4610855521032258	(i) Pursue switch	0
125	1	-1.4610855521032258	(ii) Reject switch	16.666666666666664
125	1	-1.162296753525641	(i) Pursue switch	0
125	1	-1.162296753525641	(ii) Reject switch	50
125	1	-0.6199381408193548	(i) Pursue switch	0
125	1	-0.6199381408193548	(ii) Reject switch	50
125	1	-0.4974651735483871	(i) Pursue switch	0
125	1	-0.4974651735483871	(ii) Reject switch	50
125	1	-0.3343136202810458	(i) Pursue switch	0
125	1	-0.3343136202810458	(ii) Reject switch	0
125	1	0.2250369664935065	(i) Pursue switch	0
125	1	0.2250369664935065	(ii) Reject switch	50
125	1	0.3748124935443038	(i) Pursue switch	0
125	1	0.3748124935443038	(ii) Reject switch	66.66666666666666
125	1	0.7318152403618421	(i) Pursue switch	0
125	1	0.7318152403618421	(ii) Reject switch	50
125	NA	-0.6199381408193548	(i) Pursue switch	0
125	NA	-0.6199381408193548	(ii) Reject switch	0
125	NA	0.2250369664935065	(i) Pursue switch	0
125	NA	0.2250369664935065	(ii) Reject switch	NA
125	NA	0.7318152403618421	(i) Pursue switch	NA
125	NA	0.7318152403618421	(ii) Reject switch	0
125	NA	1.8606858870849674	(i) Pursue switch	NA
125	NA	1.8606858870849674	(ii) Reject switch	0
126	0	-1.4610855521032258	(i) Pursue switch	100
126	0	-1.4610855521032258	(ii) Reject switch	0
126	0	-1.162296753525641	(i) Pursue switch	100
126	0	-1.162296753525641	(ii) Reject switch	0
126	0	-0.6199381408193548	(i) Pursue switch	100
126	0	-0.6199381408193548	(ii) Reject switch	0
126	0	-0.4974651735483871	(i) Pursue switch	50
126	0	-0.4974651735483871	(ii) Reject switch	0
126	0	-0.3343136202810458	(i) Pursue switch	75
126	0	-0.3343136202810458	(ii) Reject switch	0
126	0	0.3748124935443038	(i) Pursue switch	50
126	0	0.3748124935443038	(ii) Reject switch	0
126	0	0.7318152403618421	(i) Pursue switch	14.285714285714288
126	0	0.7318152403618421	(ii) Reject switch	0
126	0	1.1892047631217948	(i) Pursue switch	60
126	0	1.1892047631217948	(ii) Reject switch	0
126	0	1.8606858870849674	(i) Pursue switch	28.57142857142857
126	0	1.8606858870849674	(ii) Reject switch	0
126	1	-1.4610855521032258	(i) Pursue switch	0
126	1	-1.4610855521032258	(ii) Reject switch	66.66666666666666
126	1	-0.6199381408193548	(i) Pursue switch	0
126	1	-0.6199381408193548	(ii) Reject switch	33.333333333333336
126	1	-0.4974651735483871	(i) Pursue switch	0
126	1	-0.4974651735483871	(ii) Reject switch	33.333333333333336
126	1	-0.3343136202810458	(i) Pursue switch	0
126	1	-0.3343136202810458	(ii) Reject switch	100
126	1	0.2250369664935065	(i) Pursue switch	0
126	1	0.2250369664935065	(ii) Reject switch	0
126	1	0.3748124935443038	(i) Pursue switch	0
126	1	0.3748124935443038	(ii) Reject switch	100
126	1	0.7318152403618421	(i) Pursue switch	0
126	1	0.7318152403618421	(ii) Reject switch	100
126	1	1.1892047631217948	(i) Pursue switch	0
126	1	1.1892047631217948	(ii) Reject switch	75
126	1	1.8606858870849674	(i) Pursue switch	0
126	1	1.8606858870849674	(ii) Reject switch	100
126	NA	-1.4610855521032258	(i) Pursue switch	NA
126	NA	-1.4610855521032258	(ii) Reject switch	0
126	NA	-0.4974651735483871	(i) Pursue switch	0
126	NA	-0.4974651735483871	(ii) Reject switch	NA
126	NA	0.3748124935443038	(i) Pursue switch	NA
126	NA	0.3748124935443038	(ii) Reject switch	0
126	NA	0.7318152403618421	(i) Pursue switch	0
126	NA	0.7318152403618421	(ii) Reject switch	NA
128	0	-1.4610855521032258	(i) Pursue switch	100
128	0	-1.4610855521032258	(ii) Reject switch	0
128	0	-1.162296753525641	(i) Pursue switch	0
128	0	-1.162296753525641	(ii) Reject switch	0
128	0	-0.6199381408193548	(i) Pursue switch	100
128	0	-0.6199381408193548	(ii) Reject switch	0
128	0	-0.4974651735483871	(i) Pursue switch	0
128	0	-0.4974651735483871	(ii) Reject switch	0
128	0	-0.3343136202810458	(i) Pursue switch	0
128	0	-0.3343136202810458	(ii) Reject switch	0
128	0	0.2250369664935065	(i) Pursue switch	0
128	0	0.2250369664935065	(ii) Reject switch	0
128	0	0.7318152403618421	(i) Pursue switch	57.14285714285714
128	0	0.7318152403618421	(ii) Reject switch	0
128	0	1.8606858870849674	(i) Pursue switch	25
128	0	1.8606858870849674	(ii) Reject switch	0
128	1	-1.4610855521032258	(i) Pursue switch	0
128	1	-1.4610855521032258	(ii) Reject switch	100
128	1	-1.162296753525641	(i) Pursue switch	0
128	1	-1.162296753525641	(ii) Reject switch	100
128	1	-0.6199381408193548	(i) Pursue switch	0
128	1	-0.6199381408193548	(ii) Reject switch	66.66666666666666
128	1	0.2250369664935065	(i) Pursue switch	0
128	1	0.2250369664935065	(ii) Reject switch	42.857142857142854
128	1	0.7318152403618421	(i) Pursue switch	0
128	1	0.7318152403618421	(ii) Reject switch	0
128	1	1.1892047631217948	(i) Pursue switch	0
128	1	1.1892047631217948	(ii) Reject switch	0
128	1	1.8606858870849674	(i) Pursue switch	0
128	1	1.8606858870849674	(ii) Reject switch	50
128	NA	-1.4610855521032258	(i) Pursue switch	NA
128	NA	-1.4610855521032258	(ii) Reject switch	0
128	NA	-0.6199381408193548	(i) Pursue switch	0
128	NA	-0.6199381408193548	(ii) Reject switch	NA
128	NA	0.7318152403618421	(i) Pursue switch	0
128	NA	0.7318152403618421	(ii) Reject switch	NA
130	0	-1.4610855521032258	(i) Pursue switch	100
130	0	-1.4610855521032258	(ii) Reject switch	0
130	0	-1.162296753525641	(i) Pursue switch	75
130	0	-1.162296753525641	(ii) Reject switch	0
130	0	-0.6199381408193548	(i) Pursue switch	0
130	0	-0.6199381408193548	(ii) Reject switch	0
130	0	-0.4974651735483871	(i) Pursue switch	0
130	0	-0.4974651735483871	(ii) Reject switch	0
130	0	-0.3343136202810458	(i) Pursue switch	18.181818181818183
130	0	-0.3343136202810458	(ii) Reject switch	0
130	0	0.3748124935443038	(i) Pursue switch	9.090909090909088
130	0	0.3748124935443038	(ii) Reject switch	0
130	0	0.7318152403618421	(i) Pursue switch	28.57142857142857
130	0	0.7318152403618421	(ii) Reject switch	0
130	0	1.1892047631217948	(i) Pursue switch	0
130	0	1.1892047631217948	(ii) Reject switch	0
130	0	1.8606858870849674	(i) Pursue switch	50
130	0	1.8606858870849674	(ii) Reject switch	0
130	1	-1.4610855521032258	(i) Pursue switch	0
130	1	-1.4610855521032258	(ii) Reject switch	50
130	1	-1.162296753525641	(i) Pursue switch	0
130	1	-1.162296753525641	(ii) Reject switch	100
130	1	-0.4974651735483871	(i) Pursue switch	0
130	1	-0.4974651735483871	(ii) Reject switch	100
130	1	-0.3343136202810458	(i) Pursue switch	0
130	1	-0.3343136202810458	(ii) Reject switch	100
130	1	1.1892047631217948	(i) Pursue switch	0
130	1	1.1892047631217948	(ii) Reject switch	75
130	1	1.8606858870849674	(i) Pursue switch	0
130	1	1.8606858870849674	(ii) Reject switch	100
130	NA	-1.4610855521032258	(i) Pursue switch	NA
130	NA	-1.4610855521032258	(ii) Reject switch	0
130	NA	0.2250369664935065	(i) Pursue switch	0
130	NA	0.2250369664935065	(ii) Reject switch	NA
130	NA	0.3748124935443038	(i) Pursue switch	0
130	NA	0.3748124935443038	(ii) Reject switch	NA
131	0	-0.4974651735483871	(i) Pursue switch	100
131	0	-0.4974651735483871	(ii) Reject switch	0
131	0	0.2250369664935065	(i) Pursue switch	100
131	0	0.2250369664935065	(ii) Reject switch	0
131	0	0.3748124935443038	(i) Pursue switch	100
131	0	0.3748124935443038	(ii) Reject switch	0
131	0	1.1892047631217948	(i) Pursue switch	66.66666666666666
131	0	1.1892047631217948	(ii) Reject switch	0
131	0	1.8606858870849674	(i) Pursue switch	0
131	0	1.8606858870849674	(ii) Reject switch	0
131	1	-1.4610855521032258	(i) Pursue switch	0
131	1	-1.4610855521032258	(ii) Reject switch	0
131	1	-1.162296753525641	(i) Pursue switch	0
131	1	-1.162296753525641	(ii) Reject switch	50
131	1	-0.6199381408193548	(i) Pursue switch	0
131	1	-0.6199381408193548	(ii) Reject switch	0
131	1	-0.4974651735483871	(i) Pursue switch	0
131	1	-0.4974651735483871	(ii) Reject switch	0
131	1	-0.3343136202810458	(i) Pursue switch	0
131	1	-0.3343136202810458	(ii) Reject switch	0
131	1	0.2250369664935065	(i) Pursue switch	0
131	1	0.2250369664935065	(ii) Reject switch	0
131	1	0.3748124935443038	(i) Pursue switch	0
131	1	0.3748124935443038	(ii) Reject switch	0
131	1	0.7318152403618421	(i) Pursue switch	0
131	1	0.7318152403618421	(ii) Reject switch	0
131	1	1.1892047631217948	(i) Pursue switch	0
131	1	1.1892047631217948	(ii) Reject switch	50
131	1	1.8606858870849674	(i) Pursue switch	0
131	1	1.8606858870849674	(ii) Reject switch	50
131	NA	-0.6199381408193548	(i) Pursue switch	0
131	NA	-0.6199381408193548	(ii) Reject switch	0
131	NA	0.2250369664935065	(i) Pursue switch	NA
131	NA	0.2250369664935065	(ii) Reject switch	0
131	NA	1.8606858870849674	(i) Pursue switch	0
131	NA	1.8606858870849674	(ii) Reject switch	NA
132	0	-1.4610855521032258	(i) Pursue switch	50
132	0	-1.4610855521032258	(ii) Reject switch	0
132	0	-1.162296753525641	(i) Pursue switch	75
132	0	-1.162296753525641	(ii) Reject switch	0
132	0	-0.6199381408193548	(i) Pursue switch	0
132	0	-0.6199381408193548	(ii) Reject switch	0
132	0	-0.4974651735483871	(i) Pursue switch	100
132	0	-0.4974651735483871	(ii) Reject switch	0
132	0	-0.3343136202810458	(i) Pursue switch	100
132	0	-0.3343136202810458	(ii) Reject switch	0
132	0	0.3748124935443038	(i) Pursue switch	100
132	0	0.3748124935443038	(ii) Reject switch	0
132	0	0.7318152403618421	(i) Pursue switch	0
132	0	0.7318152403618421	(ii) Reject switch	0
132	0	1.1892047631217948	(i) Pursue switch	66.66666666666666
132	0	1.1892047631217948	(ii) Reject switch	0
132	1	-1.162296753525641	(i) Pursue switch	0
132	1	-1.162296753525641	(ii) Reject switch	33.333333333333336
132	1	-0.6199381408193548	(i) Pursue switch	0
132	1	-0.6199381408193548	(ii) Reject switch	33.333333333333336
132	1	-0.4974651735483871	(i) Pursue switch	0
132	1	-0.4974651735483871	(ii) Reject switch	16.666666666666668
132	1	-0.3343136202810458	(i) Pursue switch	0
132	1	-0.3343136202810458	(ii) Reject switch	100
132	1	0.2250369664935065	(i) Pursue switch	0
132	1	0.2250369664935065	(ii) Reject switch	0
132	1	0.3748124935443038	(i) Pursue switch	0
132	1	0.3748124935443038	(ii) Reject switch	22.22222222222222
132	1	1.1892047631217948	(i) Pursue switch	0
132	1	1.1892047631217948	(ii) Reject switch	12.5
132	1	1.8606858870849674	(i) Pursue switch	0
132	1	1.8606858870849674	(ii) Reject switch	66.66666666666666
132	NA	-0.6199381408193548	(i) Pursue switch	NA
132	NA	-0.6199381408193548	(ii) Reject switch	0
132	NA	0.3748124935443038	(i) Pursue switch	0
132	NA	0.3748124935443038	(ii) Reject switch	NA
132	NA	1.1892047631217948	(i) Pursue switch	NA
132	NA	1.1892047631217948	(ii) Reject switch	0
132	NA	1.8606858870849674	(i) Pursue switch	NA
132	NA	1.8606858870849674	(ii) Reject switch	0
133	0	-1.162296753525641	(i) Pursue switch	100
133	0	-1.162296753525641	(ii) Reject switch	0
133	0	0.2250369664935065	(i) Pursue switch	66.66666666666666
133	0	0.2250369664935065	(ii) Reject switch	0
133	0	0.3748124935443038	(i) Pursue switch	100
133	0	0.3748124935443038	(ii) Reject switch	0
133	0	0.7318152403618421	(i) Pursue switch	0
133	0	0.7318152403618421	(ii) Reject switch	0
133	0	1.8606858870849674	(i) Pursue switch	0
133	0	1.8606858870849674	(ii) Reject switch	0
133	1	-1.4610855521032258	(i) Pursue switch	0
133	1	-1.4610855521032258	(ii) Reject switch	28.57142857142857
133	1	-1.162296753525641	(i) Pursue switch	0
133	1	-1.162296753525641	(ii) Reject switch	0
133	1	-0.6199381408193548	(i) Pursue switch	0
133	1	-0.6199381408193548	(ii) Reject switch	0
133	1	-0.4974651735483871	(i) Pursue switch	0
133	1	-0.4974651735483871	(ii) Reject switch	0
133	1	-0.3343136202810458	(i) Pursue switch	0
133	1	-0.3343136202810458	(ii) Reject switch	0
133	1	0.2250369664935065	(i) Pursue switch	0
133	1	0.2250369664935065	(ii) Reject switch	33.333333333333336
133	1	0.3748124935443038	(i) Pursue switch	0
133	1	0.3748124935443038	(ii) Reject switch	12.5
133	1	0.7318152403618421	(i) Pursue switch	0
133	1	0.7318152403618421	(ii) Reject switch	0
133	1	1.1892047631217948	(i) Pursue switch	0
133	1	1.1892047631217948	(ii) Reject switch	100
133	1	1.8606858870849674	(i) Pursue switch	0
133	1	1.8606858870849674	(ii) Reject switch	28.57142857142857
133	NA	0.2250369664935065	(i) Pursue switch	NA
133	NA	0.2250369664935065	(ii) Reject switch	0
133	NA	0.3748124935443038	(i) Pursue switch	NA
133	NA	0.3748124935443038	(ii) Reject switch	0
133	NA	1.8606858870849674	(i) Pursue switch	NA
133	NA	1.8606858870849674	(ii) Reject switch	0
135	0	-1.162296753525641	(i) Pursue switch	100
135	0	-1.162296753525641	(ii) Reject switch	0
135	0	-0.3343136202810458	(i) Pursue switch	100
135	0	-0.3343136202810458	(ii) Reject switch	0
135	1	-1.162296753525641	(i) Pursue switch	0
135	1	-1.162296753525641	(ii) Reject switch	8.333333333333332
135	1	-0.4974651735483871	(i) Pursue switch	0
135	1	-0.4974651735483871	(ii) Reject switch	0
135	1	-0.3343136202810458	(i) Pursue switch	0
135	1	-0.3343136202810458	(ii) Reject switch	8.333333333333332
135	1	0.3748124935443038	(i) Pursue switch	0
135	1	0.3748124935443038	(ii) Reject switch	0
135	1	0.7318152403618421	(i) Pursue switch	0
135	1	0.7318152403618421	(ii) Reject switch	0
135	1	1.1892047631217948	(i) Pursue switch	0
135	1	1.1892047631217948	(ii) Reject switch	0
135	1	1.8606858870849674	(i) Pursue switch	0
135	1	1.8606858870849674	(ii) Reject switch	0
135	NA	-1.162296753525641	(i) Pursue switch	NA
135	NA	-1.162296753525641	(ii) Reject switch	0
135	NA	-0.4974651735483871	(i) Pursue switch	NA
135	NA	-0.4974651735483871	(ii) Reject switch	0
135	NA	0.7318152403618421	(i) Pursue switch	NA
135	NA	0.7318152403618421	(ii) Reject switch	0
