# Supplementary material for: Activity in human dorsal raphe nucleus signals changes in behavioural policy
Source: Nat Commun. 2026 Feb 14;17:1665. doi: 10.1038/s41467-026-68349-9 (PMC12909899; doi:10.1038/s41467-026-68349-9)
Supplement: Supplementary file 4 — Source Data [file 41467_2026_68349_MOESM4_ESM.zip › source_data/fig_5_D_ii_adaptive.csv]

mean_split	opt_1	opt_2	env	mean_d_val
adaptive	low	low	poor	NA
adaptive	low	low	rich	NA
adaptive	low	mid	poor	0.8997694772857143
adaptive	low	mid	rich	0.9282764804285715
adaptive	low	high	poor	NA
adaptive	low	high	rich	NA
adaptive	mid	low	poor	0.8997694772857143
adaptive	mid	low	rich	0.9282764804285715
adaptive	mid	mid	poor	NA
adaptive	mid	mid	rich	NA
adaptive	mid	high	poor	0.8845470838571429
adaptive	mid	high	rich	0.9012573521428572
adaptive	high	low	poor	NA
adaptive	high	low	rich	NA
adaptive	high	mid	poor	0.8845470838571429
adaptive	high	mid	rich	0.9012573521428572
adaptive	high	high	poor	NA
adaptive	high	high	rich	NA
