# Supplementary material for: Activity in human dorsal raphe nucleus signals changes in behavioural policy
Source: Nat Commun. 2026 Feb 14;17:1665. doi: 10.1038/s41467-026-68349-9 (PMC12909899; doi:10.1038/s41467-026-68349-9)
Supplement: Supplementary file 4 — Source Data [file 41467_2026_68349_MOESM4_ESM.zip › source_data/fig_3_D.csv]

subject	mag	env	switch_type	switch_rate	switch_rate_percent	facet_label
103	10	poor	Purs.	0.2692307692307693	26.923076923076927	(i) Poor env.
103	10	poor	Rej.	0.25925925925925924	25.925925925925924	(i) Poor env.
103	10	rich	Purs.	0.12121212121212122	12.121212121212121	(ii) Rich env.
103	10	rich	Rej.	0.15151515151515152	15.151515151515152	(ii) Rich env.
104	10	poor	Purs.	0.23809523809523805	23.809523809523807	(i) Poor env.
104	10	poor	Rej.	0.20930232558139536	20.930232558139537	(i) Poor env.
104	10	rich	Purs.	0.14814814814814814	14.814814814814813	(ii) Rich env.
104	10	rich	Rej.	0.1851851851851852	18.51851851851852	(ii) Rich env.
105	10	poor	Purs.	0.1379310344827586	13.79310344827586	(i) Poor env.
105	10	poor	Rej.	0.10344827586206898	10.344827586206899	(i) Poor env.
105	10	rich	Purs.	0.07407407407407407	7.4074074074074066	(ii) Rich env.
105	10	rich	Rej.	0.11538461538461538	11.538461538461538	(ii) Rich env.
106	10	poor	Purs.	0.1851851851851852	18.51851851851852	(i) Poor env.
106	10	poor	Rej.	0.20689655172413793	20.689655172413794	(i) Poor env.
106	10	rich	Purs.	0.33333333333333337	33.333333333333336	(ii) Rich env.
106	10	rich	Rej.	0.24	24	(ii) Rich env.
107	10	poor	Purs.	0.1875	18.75	(i) Poor env.
107	10	poor	Rej.	0.1428571428571429	14.28571428571429	(i) Poor env.
107	10	rich	Purs.	0.03448275862068967	3.448275862068967	(ii) Rich env.
107	10	rich	Rej.	0.07142857142857144	7.142857142857144	(ii) Rich env.
109	10	poor	Purs.	0.25	25	(i) Poor env.
109	10	poor	Rej.	0.30434782608695654	30.434782608695656	(i) Poor env.
109	10	rich	Purs.	0.08333333333333333	8.333333333333332	(ii) Rich env.
109	10	rich	Rej.	0.07692307692307694	7.692307692307694	(ii) Rich env.
110	10	poor	Purs.	0.25925925925925924	25.925925925925924	(i) Poor env.
110	10	poor	Rej.	0.25925925925925924	25.925925925925924	(i) Poor env.
110	10	rich	Purs.	0.21428571428571427	21.428571428571427	(ii) Rich env.
110	10	rich	Rej.	0.25925925925925924	25.925925925925924	(ii) Rich env.
111	10	poor	Purs.	0.15384615384615385	15.384615384615385	(i) Poor env.
111	10	poor	Rej.	0.125	12.5	(i) Poor env.
111	10	rich	Purs.	0.15384615384615385	15.384615384615385	(ii) Rich env.
111	10	rich	Rej.	0.11111111111111108	11.111111111111107	(ii) Rich env.
112	10	poor	Purs.	0	0	(i) Poor env.
112	10	poor	Rej.	0	0	(i) Poor env.
112	10	rich	Purs.	0	0	(ii) Rich env.
112	10	rich	Rej.	0	0	(ii) Rich env.
114	10	poor	Purs.	0.08695652173913047	8.695652173913047	(i) Poor env.
114	10	poor	Rej.	0.03999999999999999	3.9999999999999987	(i) Poor env.
114	10	rich	Purs.	0.1764705882352941	17.64705882352941	(ii) Rich env.
114	10	rich	Rej.	0.1818181818181818	18.18181818181818	(ii) Rich env.
115	10	poor	Purs.	0.25806451612903225	25.806451612903224	(i) Poor env.
115	10	poor	Rej.	0.1875	18.75	(i) Poor env.
115	10	rich	Purs.	0.20000000000000004	20.000000000000004	(ii) Rich env.
115	10	rich	Rej.	0.22727272727272727	22.727272727272727	(ii) Rich env.
116	10	poor	Purs.	0.16216216216216214	16.216216216216214	(i) Poor env.
116	10	poor	Rej.	0.11111111111111106	11.111111111111107	(i) Poor env.
116	10	rich	Purs.	0.0689655172413793	6.89655172413793	(ii) Rich env.
116	10	rich	Rej.	0.07407407407407408	7.407407407407408	(ii) Rich env.
117	10	poor	Purs.	0.1739130434782609	17.39130434782609	(i) Poor env.
117	10	poor	Rej.	0.15384615384615385	15.384615384615385	(i) Poor env.
117	10	rich	Purs.	0.22222222222222218	22.222222222222218	(ii) Rich env.
117	10	rich	Rej.	0.24137931034482757	24.137931034482758	(ii) Rich env.
118	10	poor	Purs.	0	0	(i) Poor env.
118	10	poor	Rej.	0	0	(i) Poor env.
118	10	rich	Purs.	0	0	(ii) Rich env.
118	10	rich	Rej.	0	0	(ii) Rich env.
119	10	poor	Purs.	0.1	10	(i) Poor env.
119	10	poor	Rej.	0.09375	9.375	(i) Poor env.
119	10	rich	Purs.	0	0	(ii) Rich env.
119	10	rich	Rej.	0	0	(ii) Rich env.
121	10	poor	Purs.	0.037037037037037035	3.7037037037037033	(i) Poor env.
121	10	poor	Rej.	0.03448275862068965	3.448275862068965	(i) Poor env.
121	10	rich	Purs.	0.17391304347826086	17.391304347826086	(ii) Rich env.
121	10	rich	Rej.	0.125	12.5	(ii) Rich env.
122	10	poor	Purs.	0.057142857142857134	5.7142857142857135	(i) Poor env.
122	10	poor	Rej.	0.05405405405405406	5.405405405405405	(i) Poor env.
122	10	rich	Purs.	0	0	(ii) Rich env.
122	10	rich	Rej.	0	0	(ii) Rich env.
123	10	poor	Purs.	0.03846153846153847	3.846153846153847	(i) Poor env.
123	10	poor	Rej.	0.03846153846153847	3.846153846153847	(i) Poor env.
123	10	rich	Purs.	0	0	(ii) Rich env.
123	10	rich	Rej.	0	0	(ii) Rich env.
124	10	poor	Purs.	0.19230769230769232	19.230769230769234	(i) Poor env.
124	10	poor	Rej.	0.15384615384615388	15.384615384615389	(i) Poor env.
124	10	rich	Purs.	0.19230769230769232	19.230769230769234	(ii) Rich env.
124	10	rich	Rej.	0.12	12	(ii) Rich env.
125	10	poor	Purs.	0.20689655172413796	20.689655172413797	(i) Poor env.
125	10	poor	Rej.	0.20689655172413796	20.689655172413797	(i) Poor env.
125	10	rich	Purs.	0.20000000000000004	20.000000000000004	(ii) Rich env.
125	10	rich	Rej.	0.15384615384615385	15.384615384615385	(ii) Rich env.
126	10	poor	Purs.	0.3548387096774194	35.483870967741936	(i) Poor env.
126	10	poor	Rej.	0.2903225806451613	29.03225806451613	(i) Poor env.
126	10	rich	Purs.	0.2352941176470588	23.52941176470588	(ii) Rich env.
126	10	rich	Rej.	0.24242424242424243	24.242424242424242	(ii) Rich env.
128	10	poor	Purs.	0.20833333333333331	20.833333333333332	(i) Poor env.
128	10	poor	Rej.	0.17391304347826086	17.391304347826086	(i) Poor env.
128	10	rich	Purs.	0.23076923076923075	23.076923076923077	(ii) Rich env.
128	10	rich	Rej.	0.19230769230769232	19.230769230769234	(ii) Rich env.
130	10	poor	Purs.	0.1818181818181818	18.18181818181818	(i) Poor env.
130	10	poor	Rej.	0.2121212121212121	21.21212121212121	(i) Poor env.
130	10	rich	Purs.	0.2058823529411765	20.58823529411765	(ii) Rich env.
130	10	rich	Rej.	0.16129032258064516	16.129032258064516	(ii) Rich env.
131	10	poor	Purs.	0.0625	6.25	(i) Poor env.
131	10	poor	Rej.	0.02941176470588235	2.941176470588235	(i) Poor env.
131	10	rich	Purs.	0.13043478260869565	13.043478260869565	(ii) Rich env.
131	10	rich	Rej.	0.13636363636363638	13.636363636363638	(ii) Rich env.
132	10	poor	Purs.	0.25	25	(i) Poor env.
132	10	poor	Rej.	0.1764705882352941	17.64705882352941	(i) Poor env.
132	10	rich	Purs.	0.11111111111111109	11.111111111111109	(ii) Rich env.
132	10	rich	Rej.	0.21428571428571427	21.428571428571427	(ii) Rich env.
133	10	poor	Purs.	0.11999999999999998	11.999999999999998	(i) Poor env.
133	10	poor	Rej.	0.1428571428571429	14.28571428571429	(i) Poor env.
133	10	rich	Purs.	0.1379310344827586	13.79310344827586	(ii) Rich env.
133	10	rich	Rej.	0.12903225806451613	12.903225806451612	(ii) Rich env.
135	10	poor	Purs.	0.04166666666666668	4.166666666666668	(i) Poor env.
135	10	poor	Rej.	0.03703703703703705	3.703703703703705	(i) Poor env.
135	10	rich	Purs.	0.04347826086956523	4.347826086956523	(ii) Rich env.
135	10	rich	Rej.	0.039999999999999994	3.9999999999999996	(ii) Rich env.
