# Supplementary material for: Activity in human dorsal raphe nucleus signals changes in behavioural policy
Source: Nat Commun. 2026 Feb 14;17:1665. doi: 10.1038/s41467-026-68349-9 (PMC12909899; doi:10.1038/s41467-026-68349-9)
Supplement: Supplementary file 4 — Source Data [file 41467_2026_68349_MOESM4_ESM.zip › source_data/fig_S7_C.csv]

GLM	contrast	timelock	region	peak
GLM_0S7.1	contr1	offer-timelocked	DRN	-0.0210651902867596
GLM_0S7.1	contr1	offer-timelocked	MS	-0.0835293526749392
GLM_0S7.1	contr1	offer-timelocked	DRN	-0.0309514922475908
GLM_0S7.1	contr1	offer-timelocked	MS	-0.0377312153120951
GLM_0S7.1	contr1	offer-timelocked	DRN	0.020315328043684
GLM_0S7.1	contr1	offer-timelocked	MS	0.0682956113972205
GLM_0S7.1	contr1	offer-timelocked	DRN	-0.0470277831991634
GLM_0S7.1	contr1	offer-timelocked	MS	-0.0603953030736063
GLM_0S7.1	contr1	offer-timelocked	DRN	-0.120200787402467
GLM_0S7.1	contr1	offer-timelocked	MS	-0.0508424733978609
GLM_0S7.1	contr1	offer-timelocked	DRN	-0.0422366170622054
GLM_0S7.1	contr1	offer-timelocked	MS	0.00624872141661219
GLM_0S7.1	contr1	offer-timelocked	DRN	0.0401564237889287
GLM_0S7.1	contr1	offer-timelocked	MS	0.0263263298016891
GLM_0S7.1	contr1	offer-timelocked	DRN	0.0515787004808197
GLM_0S7.1	contr1	offer-timelocked	MS	0.170954820441538
GLM_0S7.1	contr1	offer-timelocked	DRN	-0.0423479314689788
GLM_0S7.1	contr1	offer-timelocked	MS	0.0581473352603782
GLM_0S7.1	contr1	offer-timelocked	DRN	0.0201570960173196
GLM_0S7.1	contr1	offer-timelocked	MS	0.0425112846340576
GLM_0S7.1	contr1	offer-timelocked	DRN	0.0823472070215442
GLM_0S7.1	contr1	offer-timelocked	MS	0.081861058639361
GLM_0S7.1	contr1	offer-timelocked	DRN	0.0116686047033881
GLM_0S7.1	contr1	offer-timelocked	MS	0.0431013820733868
GLM_0S7.1	contr1	offer-timelocked	DRN	0.0213500303082092
GLM_0S7.1	contr1	offer-timelocked	MS	0.0740285058978772
GLM_0S7.1	contr1	offer-timelocked	DRN	0.0523178224192715
GLM_0S7.1	contr1	offer-timelocked	MS	0.0359632487847241
GLM_0S7.1	contr1	offer-timelocked	DRN	0.0142910616243875
GLM_0S7.1	contr1	offer-timelocked	MS	0.0887386555834682
GLM_0S7.1	contr1	offer-timelocked	DRN	0.091362914239188
GLM_0S7.1	contr1	offer-timelocked	MS	0.0448625160046806
GLM_0S7.1	contr1	offer-timelocked	DRN	-0.150840250774797
GLM_0S7.1	contr1	offer-timelocked	MS	0.01964553671554
GLM_0S7.1	contr1	offer-timelocked	DRN	0.02776474165845
GLM_0S7.1	contr1	offer-timelocked	MS	2.99986747601007e-4
GLM_0S7.1	contr1	offer-timelocked	DRN	-0.0669395088551641
GLM_0S7.1	contr1	offer-timelocked	MS	-0.0829118740876111
GLM_0S7.1	contr1	offer-timelocked	DRN	0.0195005598069575
GLM_0S7.1	contr1	offer-timelocked	MS	0.0178994572335509
GLM_0S7.1	contr1	offer-timelocked	DRN	-0.014866792714791
GLM_0S7.1	contr1	offer-timelocked	MS	0.0653476651538663
GLM_0S7.1	contr1	offer-timelocked	DRN	0.0213326851498454
GLM_0S7.1	contr1	offer-timelocked	MS	0.0821396741692041
GLM_0S7.1	contr1	offer-timelocked	DRN	0.00754727709282478
GLM_0S7.1	contr1	offer-timelocked	MS	0.0775675894968718
GLM_0S7.1	contr1	offer-timelocked	DRN	-0.130325449838129
GLM_0S7.1	contr1	offer-timelocked	MS	-0.0318451742821994
GLM_0S7.1	contr1	offer-timelocked	DRN	-0.0524543637324592
GLM_0S7.1	contr1	offer-timelocked	MS	0.102499687798297
GLM_0S7.1	contr1	offer-timelocked	DRN	-0.00938494645816818
GLM_0S7.1	contr1	offer-timelocked	MS	0.101163337405427
GLM_0S7.1	contr1	offer-timelocked	DRN	-0.012909449797281
GLM_0S7.1	contr1	offer-timelocked	MS	0.0309068869383258
GLM_0S7.2	contr2	offer-timelocked	DRN	0.139619734175968
GLM_0S7.2	contr2	offer-timelocked	MS	0.098938877452419
GLM_0S7.2	contr2	offer-timelocked	DRN	0.0115109006689828
GLM_0S7.2	contr2	offer-timelocked	MS	0.0529204491332355
GLM_0S7.2	contr2	offer-timelocked	DRN	0.0171702069106172
GLM_0S7.2	contr2	offer-timelocked	MS	0.00876258025257838
GLM_0S7.2	contr2	offer-timelocked	DRN	0.0617320653512281
GLM_0S7.2	contr2	offer-timelocked	MS	-0.153815532536035
GLM_0S7.2	contr2	offer-timelocked	DRN	-0.0794707318744414
GLM_0S7.2	contr2	offer-timelocked	MS	0.0214805403102498
GLM_0S7.2	contr2	offer-timelocked	DRN	0.162249175081859
GLM_0S7.2	contr2	offer-timelocked	MS	8.00961157422058e-4
GLM_0S7.2	contr2	offer-timelocked	DRN	0.0909376436355281
GLM_0S7.2	contr2	offer-timelocked	MS	-0.0118638356833033
GLM_0S7.2	contr2	offer-timelocked	DRN	0.00986703606545653
GLM_0S7.2	contr2	offer-timelocked	MS	0.0250278368542684
GLM_0S7.2	contr2	offer-timelocked	DRN	-6.4777160166330895e-18
GLM_0S7.2	contr2	offer-timelocked	MS	-8.6886154082631e-19
GLM_0S7.2	contr2	offer-timelocked	DRN	-0.0265877459952526
GLM_0S7.2	contr2	offer-timelocked	MS	0.0128124955923914
GLM_0S7.2	contr2	offer-timelocked	DRN	0.291496258292226
GLM_0S7.2	contr2	offer-timelocked	MS	0.113930090139312
GLM_0S7.2	contr2	offer-timelocked	DRN	0.0663250176251184
GLM_0S7.2	contr2	offer-timelocked	MS	-0.0560985328657325
GLM_0S7.2	contr2	offer-timelocked	DRN	0.0120409695192557
GLM_0S7.2	contr2	offer-timelocked	MS	0.0291581248678093
GLM_0S7.2	contr2	offer-timelocked	DRN	2.15295354563333e-18
GLM_0S7.2	contr2	offer-timelocked	MS	-6.549431454360779e-19
GLM_0S7.2	contr2	offer-timelocked	DRN	0.117586891325274
GLM_0S7.2	contr2	offer-timelocked	MS	-0.0847422118184046
GLM_0S7.2	contr2	offer-timelocked	DRN	0.10782335124346
GLM_0S7.2	contr2	offer-timelocked	MS	-0.110300070978323
GLM_0S7.2	contr2	offer-timelocked	DRN	0.190001369962502
GLM_0S7.2	contr2	offer-timelocked	MS	-0.0888383067963596
GLM_0S7.2	contr2	offer-timelocked	DRN	-0.00274955840272968
GLM_0S7.2	contr2	offer-timelocked	MS	-0.015822649263271
GLM_0S7.2	contr2	offer-timelocked	DRN	0.111116643158497
GLM_0S7.2	contr2	offer-timelocked	MS	0.0180914866040299
GLM_0S7.2	contr2	offer-timelocked	DRN	0.0794509579232859
GLM_0S7.2	contr2	offer-timelocked	MS	-0.00927333960933197
GLM_0S7.2	contr2	offer-timelocked	DRN	-0.0360897406575552
GLM_0S7.2	contr2	offer-timelocked	MS	-0.107663505125122
GLM_0S7.2	contr2	offer-timelocked	DRN	0.0728361069380053
GLM_0S7.2	contr2	offer-timelocked	MS	0.00446346671145207
GLM_0S7.2	contr2	offer-timelocked	DRN	0.0240302234328841
GLM_0S7.2	contr2	offer-timelocked	MS	0.103850850438027
GLM_0S7.2	contr2	offer-timelocked	DRN	0.203777209905977
GLM_0S7.2	contr2	offer-timelocked	MS	0.0598376588825716
GLM_0S7.2	contr2	offer-timelocked	DRN	-0.0029970066477503
GLM_0S7.2	contr2	offer-timelocked	MS	0.0515269540196129
GLM_0S7.2	contr2	offer-timelocked	DRN	0.0239864321585918
GLM_0S7.2	contr2	offer-timelocked	MS	-0.0463799642951414
GLM_0S7.2	contr2	offer-timelocked	DRN	0.254458470104434
GLM_0S7.2	contr2	offer-timelocked	MS	0.0526368621771734
