# Supplementary material for: Activity in human dorsal raphe nucleus signals changes in behavioural policy
Source: Nat Commun. 2026 Feb 14;17:1665. doi: 10.1038/s41467-026-68349-9 (PMC12909899; doi:10.1038/s41467-026-68349-9)
Supplement: Supplementary file 4 — Source Data [file 41467_2026_68349_MOESM4_ESM.zip › source_data/fig_5_D_i.csv]

subject	p_accept_10_diff	AI_H2	constant
103	0.058516196	0.029872658	1
104	0.395238095	0.007460454	1
106	0.104774536	-0.015063188	1
107	0.161220044	-0.044756334	1
109	-0.27090301	-0.163184339	1
110	0.151851852	0.101164466	1
111	-0.288461538	-0.132296994	1
114	0.187782805	0.041922175	1
115	0.160326087	0.04511277	1
116	0.126344086	-0.015106921	1
117	0.087533156	0.03304627	1
119	-0.096774194	-0.078492041	1
121	0.165517241	0.003129523	1
122	-0.081081081	-0.086981902	1
123	0	-0.109932153	1
124	0.101648352	-0.087470773	1
125	0.26674938	0.041608211	1
128	-0.10962963	-0.004061572	1
130	0.058823529	0.065753809	1
131	0.146583851	0.027270637	1
132	-0.074074074	0.02786309	1
133	-0.056451613	-0.062226308	1
135	0.002962963	0.006661325	1
