# Supplementary material for: Activity in human dorsal raphe nucleus signals changes in behavioural policy
Source: Nat Commun. 2026 Feb 14;17:1665. doi: 10.1038/s41467-026-68349-9 (PMC12909899; doi:10.1038/s41467-026-68349-9)
Supplement: Supplementary file 4 — Source Data [file 41467_2026_68349_MOESM4_ESM.zip › source_data/fig_5_C_ii_adaptive.csv]

mean_split	opt_1	opt_2	env	mean_d_val
adaptive	low	low	poor	NA
adaptive	low	low	rich	NA
adaptive	low	mid	poor	0.9520347151428571
adaptive	low	mid	rich	0.9695379538571428
adaptive	low	high	poor	NA
adaptive	low	high	rich	NA
adaptive	mid	low	poor	0.9520347151428571
adaptive	mid	low	rich	0.9695379538571428
adaptive	mid	mid	poor	NA
adaptive	mid	mid	rich	NA
adaptive	mid	high	poor	0.9288931974285715
adaptive	mid	high	rich	0.965381061
adaptive	high	low	poor	NA
adaptive	high	low	rich	NA
adaptive	high	mid	poor	0.9288931974285715
adaptive	high	mid	rich	0.965381061
adaptive	high	high	poor	NA
adaptive	high	high	rich	NA
