# Supplementary material for: Activity in human dorsal raphe nucleus signals changes in behavioural policy
Source: Nat Commun. 2026 Feb 14;17:1665. doi: 10.1038/s41467-026-68349-9 (PMC12909899; doi:10.1038/s41467-026-68349-9)
Supplement: Supplementary file 4 — Source Data [file 41467_2026_68349_MOESM4_ESM.zip › source_data/fig_1_B.csv]

env_bin	option	p_opt	option_factor	env_factor
-1	p_low	0.501	5	Poor
-1	p_mod	0.3333333333333333	10	Poor
-1	p_high	0.16566666666666666	50	Poor
-1	p_low	0.501	5	Poor
-1	p_mod	0.3333333333333333	10	Poor
-1	p_high	0.16566666666666666	50	Poor
-1	p_low	0.501	5	Poor
-1	p_mod	0.3333333333333333	10	Poor
-1	p_high	0.16566666666666666	50	Poor
-1	p_low	0.501	5	Poor
-1	p_mod	0.3333333333333333	10	Poor
-1	p_high	0.16566666666666666	50	Poor
-1	p_low	0.501	5	Poor
-1	p_mod	0.3333333333333333	10	Poor
-1	p_high	0.16566666666666666	50	Poor
-1	p_low	0.501	5	Poor
-1	p_mod	0.3333333333333333	10	Poor
-1	p_high	0.16566666666666666	50	Poor
-1	p_low	0.501	5	Poor
-1	p_mod	0.3333333333333333	10	Poor
-1	p_high	0.16566666666666666	50	Poor
-1	p_low	0.501	5	Poor
-1	p_mod	0.3333333333333333	10	Poor
-1	p_high	0.16566666666666666	50	Poor
-1	p_low	0.501	5	Poor
-1	p_mod	0.3333333333333333	10	Poor
-1	p_high	0.16566666666666666	50	Poor
-1	p_low	0.501	5	Poor
-1	p_mod	0.3333333333333333	10	Poor
-1	p_high	0.16566666666666666	50	Poor
-1	p_low	0.501	5	Poor
-1	p_mod	0.3333333333333333	10	Poor
-1	p_high	0.16566666666666666	50	Poor
-1	p_low	0.501	5	Poor
-1	p_mod	0.3333333333333333	10	Poor
-1	p_high	0.16566666666666666	50	Poor
-1	p_low	0.501	5	Poor
-1	p_mod	0.3333333333333333	10	Poor
-1	p_high	0.16566666666666666	50	Poor
-1	p_low	0.501	5	Poor
-1	p_mod	0.3333333333333333	10	Poor
-1	p_high	0.16566666666666666	50	Poor
-1	p_low	0.501	5	Poor
-1	p_mod	0.3333333333333333	10	Poor
-1	p_high	0.16566666666666666	50	Poor
-1	p_low	0.501	5	Poor
-1	p_mod	0.3333333333333333	10	Poor
-1	p_high	0.16566666666666666	50	Poor
-1	p_low	0.501	5	Poor
-1	p_mod	0.3333333333333333	10	Poor
-1	p_high	0.16566666666666666	50	Poor
-1	p_low	0.501	5	Poor
-1	p_mod	0.3333333333333333	10	Poor
-1	p_high	0.16566666666666666	50	Poor
-1	p_low	0.501	5	Poor
-1	p_mod	0.3333333333333333	10	Poor
-1	p_high	0.16566666666666666	50	Poor
-1	p_low	0.501	5	Poor
-1	p_mod	0.3333333333333333	10	Poor
-1	p_high	0.16566666666666666	50	Poor
1	p_low	0.16766666666666666	5	Rich
1	p_mod	0.3333333333333333	10	Rich
1	p_high	0.499	50	Rich
1	p_low	0.16766666666666666	5	Rich
1	p_mod	0.3333333333333333	10	Rich
1	p_high	0.499	50	Rich
1	p_low	0.16766666666666666	5	Rich
1	p_mod	0.3333333333333333	10	Rich
1	p_high	0.499	50	Rich
1	p_low	0.16766666666666666	5	Rich
1	p_mod	0.3333333333333333	10	Rich
1	p_high	0.499	50	Rich
1	p_low	0.16766666666666666	5	Rich
1	p_mod	0.3333333333333333	10	Rich
1	p_high	0.499	50	Rich
1	p_low	0.16766666666666666	5	Rich
1	p_mod	0.3333333333333333	10	Rich
1	p_high	0.499	50	Rich
1	p_low	0.16766666666666666	5	Rich
1	p_mod	0.3333333333333333	10	Rich
1	p_high	0.499	50	Rich
1	p_low	0.16766666666666666	5	Rich
1	p_mod	0.3333333333333333	10	Rich
1	p_high	0.499	50	Rich
1	p_low	0.16766666666666666	5	Rich
1	p_mod	0.3333333333333333	10	Rich
1	p_high	0.499	50	Rich
1	p_low	0.16766666666666666	5	Rich
1	p_mod	0.3333333333333333	10	Rich
1	p_high	0.499	50	Rich
1	p_low	0.16766666666666666	5	Rich
1	p_mod	0.3333333333333333	10	Rich
1	p_high	0.499	50	Rich
1	p_low	0.16766666666666666	5	Rich
1	p_mod	0.3333333333333333	10	Rich
1	p_high	0.499	50	Rich
1	p_low	0.16766666666666666	5	Rich
1	p_mod	0.3333333333333333	10	Rich
1	p_high	0.499	50	Rich
1	p_low	0.16766666666666666	5	Rich
1	p_mod	0.3333333333333333	10	Rich
1	p_high	0.499	50	Rich
1	p_low	0.16766666666666666	5	Rich
1	p_mod	0.3333333333333333	10	Rich
1	p_high	0.499	50	Rich
1	p_low	0.16766666666666666	5	Rich
1	p_mod	0.3333333333333333	10	Rich
1	p_high	0.499	50	Rich
1	p_low	0.16766666666666666	5	Rich
1	p_mod	0.3333333333333333	10	Rich
1	p_high	0.499	50	Rich
1	p_low	0.16766666666666666	5	Rich
1	p_mod	0.3333333333333333	10	Rich
1	p_high	0.499	50	Rich
1	p_low	0.16766666666666666	5	Rich
1	p_mod	0.3333333333333333	10	Rich
1	p_high	0.499	50	Rich
1	p_low	0.16766666666666666	5	Rich
1	p_mod	0.3333333333333333	10	Rich
1	p_high	0.499	50	Rich
1	p_low	0.16766666666666666	5	Rich
1	p_mod	0.3333333333333333	10	Rich
1	p_high	0.499	50	Rich
1	p_low	0.16766666666666666	5	Rich
1	p_mod	0.3333333333333333	10	Rich
1	p_high	0.499	50	Rich
1	p_low	0.16766666666666666	5	Rich
1	p_mod	0.3333333333333333	10	Rich
1	p_high	0.499	50	Rich
1	p_low	0.16766666666666666	5	Rich
1	p_mod	0.3333333333333333	10	Rich
1	p_high	0.499	50	Rich
1	p_low	0.16766666666666666	5	Rich
1	p_mod	0.3333333333333333	10	Rich
1	p_high	0.499	50	Rich
1	p_low	0.16766666666666666	5	Rich
1	p_mod	0.3333333333333333	10	Rich
1	p_high	0.499	50	Rich
1	p_low	0.16766666666666666	5	Rich
1	p_mod	0.3333333333333333	10	Rich
1	p_high	0.499	50	Rich
1	p_low	0.16766666666666666	5	Rich
1	p_mod	0.3333333333333333	10	Rich
1	p_high	0.499	50	Rich
1	p_low	0.16766666666666666	5	Rich
1	p_mod	0.3333333333333333	10	Rich
1	p_high	0.499	50	Rich
1	p_low	0.16766666666666666	5	Rich
1	p_mod	0.3333333333333333	10	Rich
1	p_high	0.499	50	Rich
1	p_low	0.16766666666666666	5	Rich
1	p_mod	0.3333333333333333	10	Rich
1	p_high	0.499	50	Rich
1	p_low	0.16766666666666666	5	Rich
1	p_mod	0.3333333333333333	10	Rich
1	p_high	0.499	50	Rich
1	p_low	0.16766666666666666	5	Rich
1	p_mod	0.3333333333333333	10	Rich
1	p_high	0.499	50	Rich
1	p_low	0.16766666666666666	5	Rich
1	p_mod	0.3333333333333333	10	Rich
1	p_high	0.499	50	Rich
1	p_low	0.16766666666666666	5	Rich
1	p_mod	0.3333333333333333	10	Rich
1	p_high	0.499	50	Rich
1	p_low	0.16766666666666666	5	Rich
1	p_mod	0.3333333333333333	10	Rich
1	p_high	0.499	50	Rich
1	p_low	0.16766666666666666	5	Rich
1	p_mod	0.3333333333333333	10	Rich
1	p_high	0.499	50	Rich
-1	p_low	0.501	5	Poor
-1	p_mod	0.3333333333333333	10	Poor
-1	p_high	0.16566666666666666	50	Poor
-1	p_low	0.501	5	Poor
-1	p_mod	0.3333333333333333	10	Poor
-1	p_high	0.16566666666666666	50	Poor
-1	p_low	0.501	5	Poor
-1	p_mod	0.3333333333333333	10	Poor
-1	p_high	0.16566666666666666	50	Poor
-1	p_low	0.501	5	Poor
-1	p_mod	0.3333333333333333	10	Poor
-1	p_high	0.16566666666666666	50	Poor
-1	p_low	0.501	5	Poor
-1	p_mod	0.3333333333333333	10	Poor
-1	p_high	0.16566666666666666	50	Poor
-1	p_low	0.501	5	Poor
-1	p_mod	0.3333333333333333	10	Poor
-1	p_high	0.16566666666666666	50	Poor
-1	p_low	0.501	5	Poor
-1	p_mod	0.3333333333333333	10	Poor
-1	p_high	0.16566666666666666	50	Poor
-1	p_low	0.501	5	Poor
-1	p_mod	0.3333333333333333	10	Poor
-1	p_high	0.16566666666666666	50	Poor
-1	p_low	0.501	5	Poor
-1	p_mod	0.3333333333333333	10	Poor
-1	p_high	0.16566666666666666	50	Poor
-1	p_low	0.501	5	Poor
-1	p_mod	0.3333333333333333	10	Poor
-1	p_high	0.16566666666666666	50	Poor
-1	p_low	0.501	5	Poor
-1	p_mod	0.3333333333333333	10	Poor
-1	p_high	0.16566666666666666	50	Poor
-1	p_low	0.501	5	Poor
-1	p_mod	0.3333333333333333	10	Poor
-1	p_high	0.16566666666666666	50	Poor
-1	p_low	0.501	5	Poor
-1	p_mod	0.3333333333333333	10	Poor
-1	p_high	0.16566666666666666	50	Poor
-1	p_low	0.501	5	Poor
-1	p_mod	0.3333333333333333	10	Poor
-1	p_high	0.16566666666666666	50	Poor
-1	p_low	0.501	5	Poor
-1	p_mod	0.3333333333333333	10	Poor
-1	p_high	0.16566666666666666	50	Poor
-1	p_low	0.501	5	Poor
-1	p_mod	0.3333333333333333	10	Poor
-1	p_high	0.16566666666666666	50	Poor
-1	p_low	0.501	5	Poor
-1	p_mod	0.3333333333333333	10	Poor
-1	p_high	0.16566666666666666	50	Poor
-1	p_low	0.501	5	Poor
-1	p_mod	0.3333333333333333	10	Poor
-1	p_high	0.16566666666666666	50	Poor
-1	p_low	0.501	5	Poor
-1	p_mod	0.3333333333333333	10	Poor
-1	p_high	0.16566666666666666	50	Poor
-1	p_low	0.501	5	Poor
-1	p_mod	0.3333333333333333	10	Poor
-1	p_high	0.16566666666666666	50	Poor
-1	p_low	0.501	5	Poor
-1	p_mod	0.3333333333333333	10	Poor
-1	p_high	0.16566666666666666	50	Poor
-1	p_low	0.501	5	Poor
-1	p_mod	0.3333333333333333	10	Poor
-1	p_high	0.16566666666666666	50	Poor
-1	p_low	0.501	5	Poor
-1	p_mod	0.3333333333333333	10	Poor
-1	p_high	0.16566666666666666	50	Poor
-1	p_low	0.501	5	Poor
-1	p_mod	0.3333333333333333	10	Poor
-1	p_high	0.16566666666666666	50	Poor
-1	p_low	0.501	5	Poor
-1	p_mod	0.3333333333333333	10	Poor
-1	p_high	0.16566666666666666	50	Poor
-1	p_low	0.501	5	Poor
-1	p_mod	0.3333333333333333	10	Poor
-1	p_high	0.16566666666666666	50	Poor
-1	p_low	0.501	5	Poor
-1	p_mod	0.3333333333333333	10	Poor
-1	p_high	0.16566666666666666	50	Poor
-1	p_low	0.501	5	Poor
-1	p_mod	0.3333333333333333	10	Poor
-1	p_high	0.16566666666666666	50	Poor
-1	p_low	0.501	5	Poor
-1	p_mod	0.3333333333333333	10	Poor
-1	p_high	0.16566666666666666	50	Poor
-1	p_low	0.501	5	Poor
-1	p_mod	0.3333333333333333	10	Poor
-1	p_high	0.16566666666666666	50	Poor
-1	p_low	0.501	5	Poor
-1	p_mod	0.3333333333333333	10	Poor
-1	p_high	0.16566666666666666	50	Poor
-1	p_low	0.501	5	Poor
-1	p_mod	0.3333333333333333	10	Poor
-1	p_high	0.16566666666666666	50	Poor
-1	p_low	0.501	5	Poor
-1	p_mod	0.3333333333333333	10	Poor
-1	p_high	0.16566666666666666	50	Poor
-1	p_low	0.501	5	Poor
-1	p_mod	0.3333333333333333	10	Poor
-1	p_high	0.16566666666666666	50	Poor
-1	p_low	0.501	5	Poor
-1	p_mod	0.3333333333333333	10	Poor
-1	p_high	0.16566666666666666	50	Poor
-1	p_low	0.501	5	Poor
-1	p_mod	0.3333333333333333	10	Poor
-1	p_high	0.16566666666666666	50	Poor
-1	p_low	0.501	5	Poor
-1	p_mod	0.3333333333333333	10	Poor
-1	p_high	0.16566666666666666	50	Poor
-1	p_low	0.501	5	Poor
-1	p_mod	0.3333333333333333	10	Poor
-1	p_high	0.16566666666666666	50	Poor
-1	p_low	0.501	5	Poor
-1	p_mod	0.3333333333333333	10	Poor
-1	p_high	0.16566666666666666	50	Poor
-1	p_low	0.501	5	Poor
-1	p_mod	0.3333333333333333	10	Poor
-1	p_high	0.16566666666666666	50	Poor
1	p_low	0.16766666666666666	5	Rich
1	p_mod	0.3333333333333333	10	Rich
1	p_high	0.499	50	Rich
1	p_low	0.16766666666666666	5	Rich
1	p_mod	0.3333333333333333	10	Rich
1	p_high	0.499	50	Rich
1	p_low	0.16766666666666666	5	Rich
1	p_mod	0.3333333333333333	10	Rich
1	p_high	0.499	50	Rich
1	p_low	0.16766666666666666	5	Rich
1	p_mod	0.3333333333333333	10	Rich
1	p_high	0.499	50	Rich
1	p_low	0.16766666666666666	5	Rich
1	p_mod	0.3333333333333333	10	Rich
1	p_high	0.499	50	Rich
1	p_low	0.16766666666666666	5	Rich
1	p_mod	0.3333333333333333	10	Rich
1	p_high	0.499	50	Rich
1	p_low	0.16766666666666666	5	Rich
1	p_mod	0.3333333333333333	10	Rich
1	p_high	0.499	50	Rich
1	p_low	0.16766666666666666	5	Rich
1	p_mod	0.3333333333333333	10	Rich
1	p_high	0.499	50	Rich
1	p_low	0.16766666666666666	5	Rich
1	p_mod	0.3333333333333333	10	Rich
1	p_high	0.499	50	Rich
1	p_low	0.16766666666666666	5	Rich
1	p_mod	0.3333333333333333	10	Rich
1	p_high	0.499	50	Rich
1	p_low	0.16766666666666666	5	Rich
1	p_mod	0.3333333333333333	10	Rich
1	p_high	0.499	50	Rich
1	p_low	0.16766666666666666	5	Rich
1	p_mod	0.3333333333333333	10	Rich
1	p_high	0.499	50	Rich
1	p_low	0.16766666666666666	5	Rich
1	p_mod	0.3333333333333333	10	Rich
1	p_high	0.499	50	Rich
1	p_low	0.16766666666666666	5	Rich
1	p_mod	0.3333333333333333	10	Rich
1	p_high	0.499	50	Rich
1	p_low	0.16766666666666666	5	Rich
1	p_mod	0.3333333333333333	10	Rich
1	p_high	0.499	50	Rich
1	p_low	0.16766666666666666	5	Rich
1	p_mod	0.3333333333333333	10	Rich
1	p_high	0.499	50	Rich
1	p_low	0.16766666666666666	5	Rich
1	p_mod	0.3333333333333333	10	Rich
1	p_high	0.499	50	Rich
1	p_low	0.16766666666666666	5	Rich
1	p_mod	0.3333333333333333	10	Rich
1	p_high	0.499	50	Rich
1	p_low	0.16766666666666666	5	Rich
1	p_mod	0.3333333333333333	10	Rich
1	p_high	0.499	50	Rich
1	p_low	0.16766666666666666	5	Rich
1	p_mod	0.3333333333333333	10	Rich
1	p_high	0.499	50	Rich
-1	p_low	0.501	5	Poor
-1	p_mod	0.3333333333333333	10	Poor
-1	p_high	0.16566666666666666	50	Poor
-1	p_low	0.501	5	Poor
-1	p_mod	0.3333333333333333	10	Poor
-1	p_high	0.16566666666666666	50	Poor
-1	p_low	0.501	5	Poor
-1	p_mod	0.3333333333333333	10	Poor
-1	p_high	0.16566666666666666	50	Poor
-1	p_low	0.501	5	Poor
-1	p_mod	0.3333333333333333	10	Poor
-1	p_high	0.16566666666666666	50	Poor
-1	p_low	0.501	5	Poor
-1	p_mod	0.3333333333333333	10	Poor
-1	p_high	0.16566666666666666	50	Poor
-1	p_low	0.501	5	Poor
-1	p_mod	0.3333333333333333	10	Poor
-1	p_high	0.16566666666666666	50	Poor
-1	p_low	0.501	5	Poor
-1	p_mod	0.3333333333333333	10	Poor
-1	p_high	0.16566666666666666	50	Poor
-1	p_low	0.501	5	Poor
-1	p_mod	0.3333333333333333	10	Poor
-1	p_high	0.16566666666666666	50	Poor
-1	p_low	0.501	5	Poor
-1	p_mod	0.3333333333333333	10	Poor
-1	p_high	0.16566666666666666	50	Poor
-1	p_low	0.501	5	Poor
-1	p_mod	0.3333333333333333	10	Poor
-1	p_high	0.16566666666666666	50	Poor
-1	p_low	0.501	5	Poor
-1	p_mod	0.3333333333333333	10	Poor
-1	p_high	0.16566666666666666	50	Poor
-1	p_low	0.501	5	Poor
-1	p_mod	0.3333333333333333	10	Poor
-1	p_high	0.16566666666666666	50	Poor
-1	p_low	0.501	5	Poor
-1	p_mod	0.3333333333333333	10	Poor
-1	p_high	0.16566666666666666	50	Poor
-1	p_low	0.501	5	Poor
-1	p_mod	0.3333333333333333	10	Poor
-1	p_high	0.16566666666666666	50	Poor
-1	p_low	0.501	5	Poor
-1	p_mod	0.3333333333333333	10	Poor
-1	p_high	0.16566666666666666	50	Poor
-1	p_low	0.501	5	Poor
-1	p_mod	0.3333333333333333	10	Poor
-1	p_high	0.16566666666666666	50	Poor
-1	p_low	0.501	5	Poor
-1	p_mod	0.3333333333333333	10	Poor
-1	p_high	0.16566666666666666	50	Poor
-1	p_low	0.501	5	Poor
-1	p_mod	0.3333333333333333	10	Poor
-1	p_high	0.16566666666666666	50	Poor
-1	p_low	0.501	5	Poor
-1	p_mod	0.3333333333333333	10	Poor
-1	p_high	0.16566666666666666	50	Poor
-1	p_low	0.501	5	Poor
-1	p_mod	0.3333333333333333	10	Poor
-1	p_high	0.16566666666666666	50	Poor
1	p_low	0.16766666666666666	5	Rich
1	p_mod	0.3333333333333333	10	Rich
1	p_high	0.499	50	Rich
1	p_low	0.16766666666666666	5	Rich
1	p_mod	0.3333333333333333	10	Rich
1	p_high	0.499	50	Rich
1	p_low	0.16766666666666666	5	Rich
1	p_mod	0.3333333333333333	10	Rich
1	p_high	0.499	50	Rich
1	p_low	0.16766666666666666	5	Rich
1	p_mod	0.3333333333333333	10	Rich
1	p_high	0.499	50	Rich
1	p_low	0.16766666666666666	5	Rich
1	p_mod	0.3333333333333333	10	Rich
1	p_high	0.499	50	Rich
1	p_low	0.16766666666666666	5	Rich
1	p_mod	0.3333333333333333	10	Rich
1	p_high	0.499	50	Rich
1	p_low	0.16766666666666666	5	Rich
1	p_mod	0.3333333333333333	10	Rich
1	p_high	0.499	50	Rich
1	p_low	0.16766666666666666	5	Rich
1	p_mod	0.3333333333333333	10	Rich
1	p_high	0.499	50	Rich
1	p_low	0.16766666666666666	5	Rich
1	p_mod	0.3333333333333333	10	Rich
1	p_high	0.499	50	Rich
1	p_low	0.16766666666666666	5	Rich
1	p_mod	0.3333333333333333	10	Rich
1	p_high	0.499	50	Rich
1	p_low	0.16766666666666666	5	Rich
1	p_mod	0.3333333333333333	10	Rich
1	p_high	0.499	50	Rich
1	p_low	0.16766666666666666	5	Rich
1	p_mod	0.3333333333333333	10	Rich
1	p_high	0.499	50	Rich
1	p_low	0.16766666666666666	5	Rich
1	p_mod	0.3333333333333333	10	Rich
1	p_high	0.499	50	Rich
1	p_low	0.16766666666666666	5	Rich
1	p_mod	0.3333333333333333	10	Rich
1	p_high	0.499	50	Rich
1	p_low	0.16766666666666666	5	Rich
1	p_mod	0.3333333333333333	10	Rich
1	p_high	0.499	50	Rich
1	p_low	0.16766666666666666	5	Rich
1	p_mod	0.3333333333333333	10	Rich
1	p_high	0.499	50	Rich
1	p_low	0.16766666666666666	5	Rich
1	p_mod	0.3333333333333333	10	Rich
1	p_high	0.499	50	Rich
1	p_low	0.16766666666666666	5	Rich
1	p_mod	0.3333333333333333	10	Rich
1	p_high	0.499	50	Rich
1	p_low	0.16766666666666666	5	Rich
1	p_mod	0.3333333333333333	10	Rich
1	p_high	0.499	50	Rich
1	p_low	0.16766666666666666	5	Rich
1	p_mod	0.3333333333333333	10	Rich
1	p_high	0.499	50	Rich
1	p_low	0.16766666666666666	5	Rich
1	p_mod	0.3333333333333333	10	Rich
1	p_high	0.499	50	Rich
1	p_low	0.16766666666666666	5	Rich
1	p_mod	0.3333333333333333	10	Rich
1	p_high	0.499	50	Rich
1	p_low	0.16766666666666666	5	Rich
1	p_mod	0.3333333333333333	10	Rich
1	p_high	0.499	50	Rich
1	p_low	0.16766666666666666	5	Rich
1	p_mod	0.3333333333333333	10	Rich
1	p_high	0.499	50	Rich
1	p_low	0.16766666666666666	5	Rich
1	p_mod	0.3333333333333333	10	Rich
1	p_high	0.499	50	Rich
1	p_low	0.16766666666666666	5	Rich
1	p_mod	0.3333333333333333	10	Rich
1	p_high	0.499	50	Rich
1	p_low	0.16766666666666666	5	Rich
1	p_mod	0.3333333333333333	10	Rich
1	p_high	0.499	50	Rich
1	p_low	0.16766666666666666	5	Rich
1	p_mod	0.3333333333333333	10	Rich
1	p_high	0.499	50	Rich
1	p_low	0.16766666666666666	5	Rich
1	p_mod	0.3333333333333333	10	Rich
1	p_high	0.499	50	Rich
1	p_low	0.16766666666666666	5	Rich
1	p_mod	0.3333333333333333	10	Rich
1	p_high	0.499	50	Rich
1	p_low	0.16766666666666666	5	Rich
1	p_mod	0.3333333333333333	10	Rich
1	p_high	0.499	50	Rich
1	p_low	0.16766666666666666	5	Rich
1	p_mod	0.3333333333333333	10	Rich
1	p_high	0.499	50	Rich
1	p_low	0.16766666666666666	5	Rich
1	p_mod	0.3333333333333333	10	Rich
1	p_high	0.499	50	Rich
1	p_low	0.16766666666666666	5	Rich
1	p_mod	0.3333333333333333	10	Rich
1	p_high	0.499	50	Rich
-1	p_low	0.501	5	Poor
-1	p_mod	0.3333333333333333	10	Poor
-1	p_high	0.16566666666666666	50	Poor
-1	p_low	0.501	5	Poor
-1	p_mod	0.3333333333333333	10	Poor
-1	p_high	0.16566666666666666	50	Poor
-1	p_low	0.501	5	Poor
-1	p_mod	0.3333333333333333	10	Poor
-1	p_high	0.16566666666666666	50	Poor
-1	p_low	0.501	5	Poor
-1	p_mod	0.3333333333333333	10	Poor
-1	p_high	0.16566666666666666	50	Poor
-1	p_low	0.501	5	Poor
-1	p_mod	0.3333333333333333	10	Poor
-1	p_high	0.16566666666666666	50	Poor
-1	p_low	0.501	5	Poor
-1	p_mod	0.3333333333333333	10	Poor
-1	p_high	0.16566666666666666	50	Poor
-1	p_low	0.501	5	Poor
-1	p_mod	0.3333333333333333	10	Poor
-1	p_high	0.16566666666666666	50	Poor
-1	p_low	0.501	5	Poor
-1	p_mod	0.3333333333333333	10	Poor
-1	p_high	0.16566666666666666	50	Poor
-1	p_low	0.501	5	Poor
-1	p_mod	0.3333333333333333	10	Poor
-1	p_high	0.16566666666666666	50	Poor
-1	p_low	0.501	5	Poor
-1	p_mod	0.3333333333333333	10	Poor
-1	p_high	0.16566666666666666	50	Poor
-1	p_low	0.501	5	Poor
-1	p_mod	0.3333333333333333	10	Poor
-1	p_high	0.16566666666666666	50	Poor
-1	p_low	0.501	5	Poor
-1	p_mod	0.3333333333333333	10	Poor
-1	p_high	0.16566666666666666	50	Poor
-1	p_low	0.501	5	Poor
-1	p_mod	0.3333333333333333	10	Poor
-1	p_high	0.16566666666666666	50	Poor
-1	p_low	0.501	5	Poor
-1	p_mod	0.3333333333333333	10	Poor
-1	p_high	0.16566666666666666	50	Poor
-1	p_low	0.501	5	Poor
-1	p_mod	0.3333333333333333	10	Poor
-1	p_high	0.16566666666666666	50	Poor
-1	p_low	0.501	5	Poor
-1	p_mod	0.3333333333333333	10	Poor
-1	p_high	0.16566666666666666	50	Poor
-1	p_low	0.501	5	Poor
-1	p_mod	0.3333333333333333	10	Poor
-1	p_high	0.16566666666666666	50	Poor
-1	p_low	0.501	5	Poor
-1	p_mod	0.3333333333333333	10	Poor
-1	p_high	0.16566666666666666	50	Poor
-1	p_low	0.501	5	Poor
-1	p_mod	0.3333333333333333	10	Poor
-1	p_high	0.16566666666666666	50	Poor
-1	p_low	0.501	5	Poor
-1	p_mod	0.3333333333333333	10	Poor
-1	p_high	0.16566666666666666	50	Poor
-1	p_low	0.501	5	Poor
-1	p_mod	0.3333333333333333	10	Poor
-1	p_high	0.16566666666666666	50	Poor
