# Supplementary material for: Activity in human dorsal raphe nucleus signals changes in behavioural policy
Source: Nat Commun. 2026 Feb 14;17:1665. doi: 10.1038/s41467-026-68349-9 (PMC12909899; doi:10.1038/s41467-026-68349-9)
Supplement: Supplementary file 4 — Source Data [file 41467_2026_68349_MOESM4_ESM.zip › source_data/fig_1_C.csv]

subject	trial	mag	response	rt	stim_displacement	session_n	trial_n_session	trial_n_block	block_count	log_mag	reward	mu_val	mu_rw	mu_val_log	sd_val	model_based_env	val_1back	val_2back	val_3back	val_4back	val_5back	val_6back	val_7back	val_8back	val_9back	val_10back	env_bin	mag_z	trial_z	trial_n_session_z	session_n_z	trial_n_block_z	mu_val_z	sd_val_z	val_1back_z	val_2back_z	val_3back_z	val_4back_z	val_5back_z	val_6back_z	val_7back_z	val_8back_z	val_9back_z	val_10back_z	prev_action	prev_policy	viterbi_state	state_difference	state_transition
106	1	50	1	0.63757574	2	5	1	1	9	3.912023005	50	25	22	2.807730822	22.91287847	2.332125612	50	5	10	50	10	50	50	5	5	10	1	1.409034294	1.059363246	-1.672528283	1.425283317	-1.5726720810000001	0.28051464	0.76216922	1.402567666	-0.831800473	-0.588895565	1.382996173	-0.584352622	1.389216838	1.382541458	-0.840434519	-0.845093888	-0.604039231	NA	NA	2	0	0
106	2	50	1	0.563444441	2	5	2	2	9	3.912023005	50	33	32	3.129618404	23.34523506	2.411120481	50	50	5	10	50	10	50	50	5	5	1	1.409034294	1.080550511	-1.566737787	1.425283317	-1.36693729	0.986830388	0.816512564	1.402567666	1.396071774	-0.83620078900000006	-0.591382202	1.395866452	-0.589078342	1.382541458	1.375834203	-0.845093888	-0.849831791	1	1	2	0	0
106	3	50	1	0.648886295	1	5	3	3	9	3.912023005	50	33	32	3.129618404	23.34523506	2.486165608	50	50	50	5	10	50	10	50	50	5	1	1.409034294	1.101737776	-1.46094729	1.425283317	-1.161202499	0.986830388	0.816512564	1.402567666	1.396071774	1.389546229	-0.838179499	-0.584352622	1.389216838	-0.591613851	1.375834203	1.36908405	-0.849831791	1	1	2	0	0
106	4	50	1	0.662854377	2	5	4	4	9	3.912023005	50	41	40	3.451505987	20.1246118	2.557458477	50	50	50	50	5	10	50	10	50	50	1	1.409034294	1.12292504	-1.355156793	1.425283317	-0.955467709	1.693146135	0.411709108	1.402567666	1.396071774	1.389546229	1.382996173	-0.831880007	-0.589078342	1.382541458	-0.594182439	1.36908405	1.362301245	1	1	2	0	0
106	5	10	0	NA	1	5	5	5	9	2.302585093	0	50	50	3.912023005	0	2.511581268	50	50	50	50	50	5	10	50	10	50	1	-0.575178146	1.144112305	-1.249366296	1.425283317	-0.749732918	2.487751351	-2.117774085	1.402567666	1.396071774	1.389546229	1.382996173	1.395866452	-0.836365239	-0.591613851	1.375834203	-0.599074117	1.362301245	1	NA	2	0	0
106	6	10	1	0.615826007	2	5	6	6	9	2.302585093	10	42	40	3.590135423	17.88854382	2.473961957	10	50	50	50	50	50	5	10	50	10	1	-0.575178146	1.16529957	-1.143575799	1.425283317	-0.543998127	1.781435604	0.13065542	-0.579687181	1.396071774	1.389546229	1.382996173	1.395866452	1.389216838	-0.838383264	-0.594182439	1.36908405	-0.604039231	0	0	2	0	0
106	7	50	1	0.581886611	1	5	7	7	9	3.912023005	50	34	32	3.26824784	21.9089023	2.545865009	10	10	50	50	50	50	50	5	10	50	1	1.409034294	1.186486835	-1.037785303	1.425283317	-0.338263337	1.075119856	0.63597842	-0.579687181	-0.584259112	1.389546229	1.382996173	1.395866452	1.389216838	1.382541458	-0.840434519	-0.599074117	1.362301245	1	1	2	0	0
106	8	10	0	NA	2	5	8	8	9	2.302585093	0	34	32	3.26824784	21.9089023	2.502074624	50	10	10	50	50	50	50	50	5	10	1	-0.575178146	1.2076741	-0.931994806	1.425283317	-0.132528546	1.075119856	0.63597842	1.402567666	-0.584259112	-0.588895565	1.382996173	1.395866452	1.389216838	1.382541458	1.375834203	-0.845093888	-0.604039231	1	1	2	0	0
106	9	50	1	0.573125293	2	5	9	9	9	3.912023005	50	26	22	2.946360258	21.9089023	2.572572043	10	50	10	10	50	50	50	50	50	5	1	1.409034294	1.228861365	-0.826204309	1.425283317	0.073206245	0.368804109	0.63597842	-0.579687181	1.396071774	-0.588895565	-0.591382202	1.395866452	1.389216838	1.382541458	1.375834203	1.36908405	-0.849831791	0	1	2	0	0
106	10	5	0	NA	2	5	10	10	9	1.609437912	0	26	22	2.946360258	21.9089023	2.3992079	50	10	50	10	10	50	50	50	50	50	1	-0.823204701	1.25004863	-0.720413812	1.425283317	0.278941035	0.368804109	0.63597842	1.402567666	-0.584259112	1.389546229	-0.591382202	-0.584352622	1.389216838	1.382541458	1.375834203	1.36908405	1.362301245	1	NA	2	0	0
106	11	10	1	0.762136455	2	5	11	11	9	2.302585093	10	25	22	2.807730822	22.91287847	2.381815795	5	50	10	50	10	10	50	50	50	50	1	-0.575178146	1.271235895	-0.614623316	1.425283317	0.484675826	0.28051464	0.76216922	-0.827469037	1.396071774	-0.588895565	1.382996173	-0.584352622	-0.589078342	1.382541458	1.375834203	1.36908405	1.362301245	0	0	2	0	0
106	12	50	1	0.45044671	1	5	12	12	9	3.912023005	50	25	22	2.807730822	22.91287847	2.458326155	10	5	50	10	50	10	10	50	50	50	1	1.409034294	1.29242316	-0.508832819	1.425283317	0.690410617	0.28051464	0.76216922	-0.579687181	-0.831800473	1.389546229	-0.591382202	1.395866452	-0.589078342	-0.591613851	1.375834203	1.36908405	1.362301245	1	1	2	0	0
106	13	50	1	0.482038184	1	5	13	13	9	3.912023005	50	25	22	2.807730822	22.91287847	2.531010998	50	10	5	50	10	50	10	10	50	50	1	1.409034294	1.313610425	-0.403042322	1.425283317	0.896145407	0.28051464	0.76216922	1.402567666	-0.584259112	-0.83620078900000006	1.382996173	-0.584352622	1.389216838	-0.591613851	-0.594182439	1.36908405	1.362301245	1	1	2	0	0
106	14	5	0	NA	1	5	14	14	9	1.609437912	0	33	32	3.129618404	23.34523506	2.365127842	50	50	10	5	50	10	50	10	10	50	1	-0.823204701	1.33479769	-0.297251825	1.425283317	1.101880198	0.986830388	0.816512564	1.402567666	1.396071774	-0.588895565	-0.838179499	1.395866452	-0.589078342	1.382541458	-0.594182439	-0.599074117	1.362301245	1	0	2	0	0
106	15	50	1	0.502501492	1	5	15	1	10	3.912023005	50	24	22	2.669101386	23.8222585	2.4424726	5	50	50	10	5	50	10	50	10	10	-1	1.409034294	1.355984954	-0.191461329	1.425283317	-1.5726720810000001	0.192225172	0.876470132	-0.827469037	1.396071774	1.389546229	-0.591382202	-0.831880007	1.389216838	-0.591613851	1.375834203	-0.599074117	-0.604039231	0	1	2	0	0
106	16	5	0	NA	2	5	16	2	10	1.609437912	0	33	32	3.129618404	23.34523506	2.292526357	50	5	50	50	10	5	50	10	50	10	-1	-0.823204701	1.377172219	-0.085670832	1.425283317	-1.36693729	0.986830388	0.816512564	1.402567666	-0.831800473	1.389546229	1.382996173	-0.584352622	-0.836365239	1.382541458	-0.594182439	1.36908405	-0.604039231	1	0	2	0	0
106	17	50	1	0.442724928	1	5	17	3	10	3.912023005	50	32	30	2.990988968	24.64751509	2.373501189	5	50	5	50	50	10	5	50	10	50	-1	1.409034294	1.398359484	0.020119665	1.425283317	-1.161202499	0.898540919	0.980197483	-0.827469037	1.396071774	-0.83620078900000006	1.382996173	1.395866452	-0.589078342	-0.838383264	1.375834203	-0.599074117	1.362301245	0	1	2	0	0
106	18	10	0	NA	1	5	18	4	10	2.302585093	0	32	30	2.990988968	24.64751509	2.360736292	50	5	50	5	50	50	10	5	50	10	-1	-0.575178146	1.419546749	0.125910162	1.425283317	-0.955467709	0.898540919	0.980197483	1.402567666	-0.831800473	1.389546229	-0.838179499	1.395866452	1.389216838	-0.591613851	-0.840434519	1.36908405	-0.604039231	1	1	2	0	0
106	19	5	0	NA	2	5	19	5	10	1.609437912	0	24	20	2.669101386	23.8222585	2.225502583	10	50	5	50	5	50	50	10	5	50	-1	-0.823204701	1.440734014	0.231700659	1.425283317	-0.749732918	0.192225172	0.876470132	-0.579687181	1.396071774	-0.83620078900000006	1.382996173	-0.831880007	1.389216838	1.382541458	-0.594182439	-0.845093888	1.362301245	0	0	2	0	0
106	20	5	0	NA	1	5	20	6	10	1.609437912	0	24	20	2.669101386	23.8222585	2.114610943	5	10	50	5	50	5	50	50	10	5	-1	-0.823204701	1.461921279	0.337491155	1.425283317	-0.543998127	0.192225172	0.876470132	-0.827469037	-0.584259112	1.389546229	-0.838179499	1.395866452	-0.836365239	1.382541458	1.375834203	-0.599074117	-0.849831791	0	0	2	0	0
106	21	10	0	NA	1	5	21	7	10	2.302585093	0	15	10	2.208584367	19.68501969	2.12400965	5	5	10	50	5	50	5	50	50	10	-1	-0.575178146	1.483108544	0.443281652	1.425283317	-0.338263337	-0.602380044	0.356456322	-0.827469037	-0.831800473	-0.588895565	1.382996173	-0.831880007	1.389216838	-0.838383264	1.375834203	1.36908405	-0.604039231	0	0	2	0	0
106	22	5	0	NA	1	5	22	8	10	1.609437912	0	16	10	2.347213803	19.17028951	2.031386737	10	5	5	10	50	5	50	5	50	50	-1	-0.823204701	1.504295809	0.549072149	1.425283317	-0.132528546	-0.514090576	0.291759357	-0.579687181	-0.831800473	-0.83620078900000006	-0.591382202	1.395866452	-0.836365239	1.382541458	-0.840434519	1.36908405	1.362301245	0	0	2	0	0
106	23	5	0	NA	1	5	23	9	10	1.609437912	0	7	0	1.886696785	2.738612788	1.955435949	5	10	5	5	10	50	5	50	5	50	-1	-0.823204701	1.525483074	0.654862646	1.425283317	0.073206245	-1.308695792	-1.773555022	-0.827469037	-0.584259112	-0.83620078900000006	-0.838179499	-0.584352622	1.389216838	-0.838383264	1.375834203	-0.845093888	1.362301245	0	0	2	0	0
106	24	5	0	NA	2	5	24	10	10	1.609437912	0	6	0	1.748067349	2.236067977	1.893156302	5	5	10	5	5	10	50	5	50	5	-1	-0.823204701	1.546670339	0.760653142	1.425283317	0.278941035	-1.39698526	-1.836720397	-0.827469037	-0.831800473	-0.588895565	-0.838179499	-0.831880007	-0.589078342	1.382541458	-0.840434519	1.36908405	-0.849831791	0	0	2	0	0
106	25	10	1	0.434937346	1	5	25	11	10	2.302585093	10	6	0	1.748067349	2.236067977	1.913627742	5	5	5	10	5	5	10	50	5	50	-1	-0.575178146	1.567857604	0.866443639	1.425283317	0.484675826	-1.39698526	-1.836720397	-0.827469037	-0.831800473	-0.83620078900000006	-0.591382202	-0.831880007	-0.836365239	-0.591613851	1.375834203	-0.845093888	1.362301245	0	0	2	0	0
106	26	10	1	1.065168511	2	5	26	12	10	2.302585093	10	7	2	1.886696785	2.738612788	1.933075609	10	5	5	5	10	5	5	10	50	5	-1	-0.575178146	1.589044869	0.972234136	1.425283317	0.690410617	-1.308695792	-1.773555022	-0.579687181	-0.831800473	-0.83620078900000006	-0.838179499	-0.584352622	-0.836365239	-0.838383264	-0.594182439	1.36908405	-0.849831791	1	1	2	0	0
106	27	5	0	NA	2	5	27	13	10	1.609437912	0	7	4	1.886696785	2.738612788	1.874820824	10	10	5	5	5	10	5	5	10	50	-1	-0.823204701	1.610232133	1.078024633	1.425283317	0.896145407	-1.308695792	-1.773555022	-0.579687181	-0.584259112	-0.83620078900000006	-0.838179499	-0.831880007	-0.589078342	-0.838383264	-0.840434519	-0.599074117	1.362301245	1	0	2	0	0
106	28	50	1	0.520193843	1	5	28	14	10	3.912023005	50	7	4	1.886696785	2.738612788	1.976680933	5	10	10	5	5	5	10	5	5	10	-1	1.409034294	1.631419398	1.18381513	1.425283317	1.101880198	-1.308695792	-1.773555022	-0.827469037	-0.584259112	-0.588895565	-0.838179499	-0.831880007	-0.836365239	-0.591613851	-0.840434519	-0.845093888	-0.604039231	0	1	2	0	0
106	29	10	1	1.167073124	2	5	29	15	10	2.302585093	10	16	14	2.347213803	19.17028951	1.992976141	50	5	10	10	5	5	5	10	5	5	-1	-0.575178146	1.652606663	1.289605626	1.425283317	1.307614989	-0.514090576	0.291759357	1.402567666	-0.831800473	-0.588895565	-0.591382202	-0.831880007	-0.836365239	-0.838383264	-0.594182439	-0.845093888	-0.849831791	1	1	2	0	0
106	30	5	0	NA	2	5	30	16	10	1.609437912	0	17	16	2.485843239	18.57417562	1.92393926	10	50	5	10	10	5	5	5	10	5	-1	-0.823204701	1.673793928	1.395396123	1.425283317	1.513349779	-0.425801107	0.216833187	-0.579687181	1.396071774	-0.83620078900000006	-0.591382202	-0.584352622	-0.836365239	-0.838383264	-0.840434519	-0.599074117	-0.849831791	1	0	2	0	0
106	31	5	0	NA	2	5	31	17	10	1.609437912	0	16	14	2.347213803	19.17028951	1.867329017	5	10	50	5	10	10	5	5	5	10	-1	-0.823204701	1.694981193	1.50118662	1.425283317	1.71908457	-0.514090576	0.291759357	-0.827469037	-0.584259112	1.389546229	-0.838179499	-0.584352622	-0.589078342	-0.838383264	-0.840434519	-0.845093888	-0.604039231	0	0	2	0	0
106	32	5	1	1.425598982	2	5	32	18	10	1.609437912	5	15	12	2.208584367	19.68501969	1.820908618	5	5	10	50	5	10	10	5	5	5	-1	-0.823204701	1.716168458	1.606977117	1.425283317	1.924819361	-0.602380044	0.356456322	-0.827469037	-0.831800473	-0.588895565	1.382996173	-0.831880007	-0.589078342	-0.591613851	-0.840434519	-0.845093888	-0.849831791	0	0	2	0	0
[truncated: 9 more columns]
