# Supplementary material for: Activity in human dorsal raphe nucleus signals changes in behavioural policy
Source: Nat Commun. 2026 Feb 14;17:1665. doi: 10.1038/s41467-026-68349-9 (PMC12909899; doi:10.1038/s41467-026-68349-9)
Supplement: Supplementary file 4 — Source Data [file 41467_2026_68349_MOESM4_ESM.zip › source_data/fig_S1_B.csv]

subject	env_bin	m_trials	env_factor
103	-1	20.2	Poor
103	1	18	Rich
104	-1	20.2	Poor
104	1	17.8	Rich
105	-1	18.2	Poor
105	1	15.8	Rich
106	-1	17.6	Poor
106	1	14.8	Rich
107	-1	19.2	Poor
107	1	17	Rich
109	-1	16.8	Poor
109	1	13.8	Rich
110	-1	18.8	Poor
110	1	15.8	Rich
111	-1	19	Poor
111	1	16	Rich
112	-1	20.2	Poor
112	1	17.8	Rich
114	-1	17.2	Poor
114	1	15.6	Rich
115	-1	17.4	Poor
115	1	15.6	Rich
116	-1	18	Poor
116	1	15.8	Rich
117	-1	15.8	Poor
117	1	15.6	Rich
118	-1	15.6	Poor
118	1	14.2	Rich
119	-1	17	Poor
119	1	15	Rich
121	-1	17	Poor
121	1	15.2	Rich
122	-1	17.4	Poor
122	1	14.8	Rich
123	-1	18.8	Poor
123	1	16.2	Rich
124	-1	18.4	Poor
124	1	15.8	Rich
125	-1	17.8	Poor
125	1	16.8	Rich
126	-1	18.6	Poor
126	1	17	Rich
128	-1	18.6	Poor
128	1	16.8	Rich
130	-1	20.2	Poor
130	1	17	Rich
131	-1	17	Poor
131	1	15.4	Rich
132	-1	17.6	Poor
132	1	16.2	Rich
133	-1	16.8	Poor
133	1	15.4	Rich
135	-1	18.2	Poor
135	1	15.4	Rich
