# Supplementary material for: Activity in human dorsal raphe nucleus signals changes in behavioural policy
Source: Nat Commun. 2026 Feb 14;17:1665. doi: 10.1038/s41467-026-68349-9 (PMC12909899; doi:10.1038/s41467-026-68349-9)
Supplement: Supplementary file 4 — Source Data [file 41467_2026_68349_MOESM4_ESM.zip › source_data/fig_5_E.csv]

GLM	contrast	timelock	region	peak
GLM_04.2a_cortex	contr1	offer-timelocked	DRN	0.12994580444682
GLM_04.2a_cortex	contr1	offer-timelocked	AI	0.0426656638445294
GLM_04.2a_cortex	contr1	offer-timelocked	dACC	0.0864959969781115
GLM_04.2a_cortex	contr1	offer-timelocked	DRN	-0.00957037935306364
GLM_04.2a_cortex	contr1	offer-timelocked	AI	-0.20735231791925
GLM_04.2a_cortex	contr1	offer-timelocked	dACC	-0.056720010794758
GLM_04.2a_cortex	contr1	offer-timelocked	DRN	-0.0359278493323242
GLM_04.2a_cortex	contr1	offer-timelocked	AI	0.273063393793759
GLM_04.2a_cortex	contr1	offer-timelocked	dACC	0.00526205326929669
GLM_04.2a_cortex	contr1	offer-timelocked	DRN	0.0712521920648263
GLM_04.2a_cortex	contr1	offer-timelocked	AI	-0.013974956211504
GLM_04.2a_cortex	contr1	offer-timelocked	dACC	0.0209404725883063
GLM_04.2a_cortex	contr1	offer-timelocked	DRN	-0.0705435956533345
GLM_04.2a_cortex	contr1	offer-timelocked	AI	0.0501029831959458
GLM_04.2a_cortex	contr1	offer-timelocked	dACC	-0.156219526951286
GLM_04.2a_cortex	contr1	offer-timelocked	DRN	0.290867173501329
GLM_04.2a_cortex	contr1	offer-timelocked	AI	0.382494737311593
GLM_04.2a_cortex	contr1	offer-timelocked	dACC	-0.170271419203411
GLM_04.2a_cortex	contr1	offer-timelocked	DRN	0.0557146474423247
GLM_04.2a_cortex	contr1	offer-timelocked	AI	0.166998142888249
GLM_04.2a_cortex	contr1	offer-timelocked	dACC	0.238138954022973
GLM_04.2a_cortex	contr1	offer-timelocked	DRN	-0.0150085793160537
GLM_04.2a_cortex	contr1	offer-timelocked	AI	0.0917145706582344
GLM_04.2a_cortex	contr1	offer-timelocked	dACC	0.251595257433942
GLM_04.2a_cortex	contr1	offer-timelocked	DRN	0
GLM_04.2a_cortex	contr1	offer-timelocked	AI	0
GLM_04.2a_cortex	contr1	offer-timelocked	dACC	0
GLM_04.2a_cortex	contr1	offer-timelocked	DRN	-0.295451709471305
GLM_04.2a_cortex	contr1	offer-timelocked	AI	-0.290306544627185
GLM_04.2a_cortex	contr1	offer-timelocked	dACC	-0.300651202515562
GLM_04.2a_cortex	contr1	offer-timelocked	DRN	0.466450571586544
GLM_04.2a_cortex	contr1	offer-timelocked	AI	0.0381716182441043
GLM_04.2a_cortex	contr1	offer-timelocked	dACC	0.0238936591490086
GLM_04.2a_cortex	contr1	offer-timelocked	DRN	0.0835404126600722
GLM_04.2a_cortex	contr1	offer-timelocked	AI	0.199392792993272
GLM_04.2a_cortex	contr1	offer-timelocked	dACC	0.0525237246492668
GLM_04.2a_cortex	contr1	offer-timelocked	DRN	0.0508860173241551
GLM_04.2a_cortex	contr1	offer-timelocked	AI	-0.161151482360404
GLM_04.2a_cortex	contr1	offer-timelocked	dACC	0.0373952640219959
GLM_04.2a_cortex	contr1	offer-timelocked	DRN	0
GLM_04.2a_cortex	contr1	offer-timelocked	AI	0
GLM_04.2a_cortex	contr1	offer-timelocked	dACC	0
GLM_04.2a_cortex	contr1	offer-timelocked	DRN	0.104104721738262
GLM_04.2a_cortex	contr1	offer-timelocked	AI	0.0295181872509232
GLM_04.2a_cortex	contr1	offer-timelocked	dACC	-0.0218741978406748
GLM_04.2a_cortex	contr1	offer-timelocked	DRN	0.283813184128727
GLM_04.2a_cortex	contr1	offer-timelocked	AI	0.266400384429276
GLM_04.2a_cortex	contr1	offer-timelocked	dACC	-0.0610473961490982
GLM_04.2a_cortex	contr1	offer-timelocked	DRN	0.276875053840222
GLM_04.2a_cortex	contr1	offer-timelocked	AI	0.0605594373780863
GLM_04.2a_cortex	contr1	offer-timelocked	dACC	-0.00564127226818077
GLM_04.2a_cortex	contr1	offer-timelocked	DRN	0.0293960845538821
GLM_04.2a_cortex	contr1	offer-timelocked	AI	0.0114624102009673
GLM_04.2a_cortex	contr1	offer-timelocked	dACC	0.027789622767423
GLM_04.2a_cortex	contr1	offer-timelocked	DRN	0.0824085849113954
GLM_04.2a_cortex	contr1	offer-timelocked	AI	0.128514717557726
GLM_04.2a_cortex	contr1	offer-timelocked	dACC	-0.0134005345965898
GLM_04.2a_cortex	contr1	offer-timelocked	DRN	-0.0110923150918667
GLM_04.2a_cortex	contr1	offer-timelocked	AI	-0.0154940313366768
GLM_04.2a_cortex	contr1	offer-timelocked	dACC	-0.209731444582743
GLM_04.2a_cortex	contr1	offer-timelocked	DRN	-0.0926752157455587
GLM_04.2a_cortex	contr1	offer-timelocked	AI	-0.0131855041326953
GLM_04.2a_cortex	contr1	offer-timelocked	dACC	-0.165485177357007
GLM_04.2a_cortex	contr1	offer-timelocked	DRN	0.0371045004870935
GLM_04.2a_cortex	contr1	offer-timelocked	AI	0.0938021394104028
GLM_04.2a_cortex	contr1	offer-timelocked	dACC	-0.0412428391682128
GLM_04.2a_cortex	contr1	offer-timelocked	DRN	-0.0877481794645878
GLM_04.2a_cortex	contr1	offer-timelocked	AI	-0.119746829132205
GLM_04.2a_cortex	contr1	offer-timelocked	dACC	0.0515642530585787
GLM_04.2a_cortex	contr1	offer-timelocked	DRN	0.217713160233995
GLM_04.2a_cortex	contr1	offer-timelocked	AI	0.00846243762367031
GLM_04.2a_cortex	contr1	offer-timelocked	dACC	0.0337734765516402
GLM_04.2a_cortex	contr1	offer-timelocked	DRN	0.177297220027057
GLM_04.2a_cortex	contr1	offer-timelocked	AI	0.0114867229436252
GLM_04.2a_cortex	contr1	offer-timelocked	dACC	-0.0968668119219771
GLM_04.2a_cortex	contr1	offer-timelocked	DRN	0.0565028181849779
GLM_04.2a_cortex	contr1	offer-timelocked	AI	0.0109929587030085
GLM_04.2a_cortex	contr1	offer-timelocked	dACC	-0.00845048563893137
GLM_04.2a_cortex	contr1	offer-timelocked	DRN	0.52363857291599
GLM_04.2a_cortex	contr1	offer-timelocked	AI	0.309744067127297
GLM_04.2a_cortex	contr1	offer-timelocked	dACC	-0.150940912656258
GLM_04.2c_cortex	contr1	offer-timelocked	DRN	-0.252800873961374
GLM_04.2c_cortex	contr1	offer-timelocked	AI	-0.168500451630598
GLM_04.2c_cortex	contr1	offer-timelocked	dACC	0.004685231877181
GLM_04.2c_cortex	contr1	offer-timelocked	DRN	-0.136463530711927
GLM_04.2c_cortex	contr1	offer-timelocked	AI	0.0659151350418961
GLM_04.2c_cortex	contr1	offer-timelocked	dACC	0.11713664076588
GLM_04.2c_cortex	contr1	offer-timelocked	DRN	-0.0678923576395822
GLM_04.2c_cortex	contr1	offer-timelocked	AI	0.128259080922336
GLM_04.2c_cortex	contr1	offer-timelocked	dACC	-0.238284227403285
GLM_04.2c_cortex	contr1	offer-timelocked	DRN	-0.067971878908299
GLM_04.2c_cortex	contr1	offer-timelocked	AI	-0.105071554152936
GLM_04.2c_cortex	contr1	offer-timelocked	dACC	-0.0385966678792128
GLM_04.2c_cortex	contr1	offer-timelocked	DRN	0.186553487349164
GLM_04.2c_cortex	contr1	offer-timelocked	AI	-0.232475652414155
GLM_04.2c_cortex	contr1	offer-timelocked	dACC	-0.0718411264602487
GLM_04.2c_cortex	contr1	offer-timelocked	DRN	-0.104319152310982
GLM_04.2c_cortex	contr1	offer-timelocked	AI	0.0207897317286602
GLM_04.2c_cortex	contr1	offer-timelocked	dACC	0.124730208367449
GLM_04.2c_cortex	contr1	offer-timelocked	DRN	-0.13627192715541
GLM_04.2c_cortex	contr1	offer-timelocked	AI	-0.0247350888866394
GLM_04.2c_cortex	contr1	offer-timelocked	dACC	-0.192237747934209
GLM_04.2c_cortex	contr1	offer-timelocked	DRN	-0.0439626934318497
GLM_04.2c_cortex	contr1	offer-timelocked	AI	0.039538309126858
GLM_04.2c_cortex	contr1	offer-timelocked	dACC	-0.00897223094342697
GLM_04.2c_cortex	contr1	offer-timelocked	DRN	0
GLM_04.2c_cortex	contr1	offer-timelocked	AI	0
GLM_04.2c_cortex	contr1	offer-timelocked	dACC	0
GLM_04.2c_cortex	contr1	offer-timelocked	DRN	-0.124186873475327
GLM_04.2c_cortex	contr1	offer-timelocked	AI	-0.0902481285297853
GLM_04.2c_cortex	contr1	offer-timelocked	dACC	-0.136162798403088
GLM_04.2c_cortex	contr1	offer-timelocked	DRN	-0.182863960457359
GLM_04.2c_cortex	contr1	offer-timelocked	AI	-0.134431988744713
GLM_04.2c_cortex	contr1	offer-timelocked	dACC	-0.177472107710259
GLM_04.2c_cortex	contr1	offer-timelocked	DRN	-0.036401374596447
GLM_04.2c_cortex	contr1	offer-timelocked	AI	0.0586380092147785
GLM_04.2c_cortex	contr1	offer-timelocked	dACC	0.069349228505852
GLM_04.2c_cortex	contr1	offer-timelocked	DRN	-0.0235815870257316
GLM_04.2c_cortex	contr1	offer-timelocked	AI	-0.0586923161120169
GLM_04.2c_cortex	contr1	offer-timelocked	dACC	-0.0680160953131628
GLM_04.2c_cortex	contr1	offer-timelocked	DRN	0
GLM_04.2c_cortex	contr1	offer-timelocked	AI	0
GLM_04.2c_cortex	contr1	offer-timelocked	dACC	0
GLM_04.2c_cortex	contr1	offer-timelocked	DRN	0
GLM_04.2c_cortex	contr1	offer-timelocked	AI	0
GLM_04.2c_cortex	contr1	offer-timelocked	dACC	0
GLM_04.2c_cortex	contr1	offer-timelocked	DRN	0.019303266793621002
GLM_04.2c_cortex	contr1	offer-timelocked	AI	-0.00632442396265117
GLM_04.2c_cortex	contr1	offer-timelocked	dACC	-0.0700300407910633
GLM_04.2c_cortex	contr1	offer-timelocked	DRN	0
GLM_04.2c_cortex	contr1	offer-timelocked	AI	0
GLM_04.2c_cortex	contr1	offer-timelocked	dACC	0
GLM_04.2c_cortex	contr1	offer-timelocked	DRN	0
GLM_04.2c_cortex	contr1	offer-timelocked	AI	0
GLM_04.2c_cortex	contr1	offer-timelocked	dACC	0
GLM_04.2c_cortex	contr1	offer-timelocked	DRN	-0.248682947906149
GLM_04.2c_cortex	contr1	offer-timelocked	AI	0.00864981064335064
GLM_04.2c_cortex	contr1	offer-timelocked	dACC	0.0369603544575734
GLM_04.2c_cortex	contr1	offer-timelocked	DRN	-0.252423996254893
GLM_04.2c_cortex	contr1	offer-timelocked	AI	0.10876236551388
GLM_04.2c_cortex	contr1	offer-timelocked	dACC	-0.0201962003277562
GLM_04.2c_cortex	contr1	offer-timelocked	DRN	0.00821458819399628
GLM_04.2c_cortex	contr1	offer-timelocked	AI	-0.0923613734259417
GLM_04.2c_cortex	contr1	offer-timelocked	dACC	-0.232751789116806
GLM_04.2c_cortex	contr1	offer-timelocked	DRN	-0.156237481435722
GLM_04.2c_cortex	contr1	offer-timelocked	AI	-0.129812639464669
GLM_04.2c_cortex	contr1	offer-timelocked	dACC	-0.121159706879855
GLM_04.2c_cortex	contr1	offer-timelocked	DRN	-0.184281937557273
GLM_04.2c_cortex	contr1	offer-timelocked	AI	-0.0088632783449522
GLM_04.2c_cortex	contr1	offer-timelocked	dACC	-0.0429436378438303
GLM_04.2c_cortex	contr1	offer-timelocked	DRN	-0.287666628054812
GLM_04.2c_cortex	contr1	offer-timelocked	AI	-0.111732011628465
GLM_04.2c_cortex	contr1	offer-timelocked	dACC	-0.305338013367461
GLM_04.2c_cortex	contr1	offer-timelocked	DRN	0.187180805807069
GLM_04.2c_cortex	contr1	offer-timelocked	AI	-0.0479322235191759
GLM_04.2c_cortex	contr1	offer-timelocked	dACC	0.0478339206453338
GLM_04.2c_cortex	contr1	offer-timelocked	DRN	0.0101520937581343
GLM_04.2c_cortex	contr1	offer-timelocked	AI	0.00375456151102408
GLM_04.2c_cortex	contr1	offer-timelocked	dACC	0.156577343628559
GLM_04.2c_cortex	contr1	offer-timelocked	DRN	-0.138788347468845
GLM_04.2c_cortex	contr1	offer-timelocked	AI	-0.208742381927159
GLM_04.2c_cortex	contr1	offer-timelocked	dACC	-0.372538444168929
