# Supplementary material for: Activity in human dorsal raphe nucleus signals changes in behavioural policy
Source: Nat Commun. 2026 Feb 14;17:1665. doi: 10.1038/s41467-026-68349-9 (PMC12909899; doi:10.1038/s41467-026-68349-9)
Supplement: Supplementary file 4 — Source Data [file 41467_2026_68349_MOESM4_ESM.zip › source_data/fig_3_C.csv]

subject	mag	policy_switch_factor	n
103	5	1	3
103	10	1	23
103	50	1	2
104	5	1	1
104	10	1	28
104	50	1	0
105	5	1	2
105	10	1	12
105	50	1	0
106	5	1	2
106	10	1	25
106	50	1	0
107	5	1	1
107	10	1	13
107	50	1	0
109	5	1	23
109	10	1	16
109	50	1	0
110	5	1	4
110	10	1	27
110	50	1	0
111	5	1	2
111	10	1	14
111	50	1	0
112	5	1	1
112	10	1	0
112	50	1	4
114	5	1	0
114	10	1	15
114	50	1	2
115	5	1	0
115	10	1	23
115	50	1	11
116	5	1	1
116	10	1	14
116	50	1	4
117	5	1	19
117	10	1	21
117	50	1	0
118	5	1	24
118	10	1	0
118	50	1	2
119	5	1	3
119	10	1	6
119	50	1	0
121	5	1	5
121	10	1	9
121	50	1	5
122	5	1	7
122	10	1	4
122	50	1	2
123	5	1	9
123	10	1	2
123	50	1	2
124	5	1	4
124	10	1	17
124	50	1	0
125	5	1	12
125	10	1	21
125	50	1	0
126	5	1	2
126	10	1	36
126	50	1	0
128	5	1	1
128	10	1	20
128	50	1	0
130	5	1	4
130	10	1	25
130	50	1	1
131	5	1	4
131	10	1	9
131	50	1	2
132	5	1	3
132	10	1	23
132	50	1	0
133	5	1	7
133	10	1	15
133	50	1	0
135	5	1	10
135	10	1	4
135	50	1	0
