# Supplementary material for: Activity in human dorsal raphe nucleus signals changes in behavioural policy
Source: Nat Commun. 2026 Feb 14;17:1665. doi: 10.1038/s41467-026-68349-9 (PMC12909899; doi:10.1038/s41467-026-68349-9)
Supplement: Supplementary file 4 — Source Data [file 41467_2026_68349_MOESM4_ESM.zip › source_data/fig_S2_B_i.csv]

subject	mu_val_graph	switch_rate	facet_label
103	-1.4228325276027398	0	Pursue-sw. [50-pt]
103	-0.9755140374041096	0	Pursue-sw. [50-pt]
103	-0.5297668087248322	0	Pursue-sw. [50-pt]
103	-0.38809865216312056	20	Pursue-sw. [50-pt]
103	0.1427628579310345	0	Pursue-sw. [50-pt]
103	0.3369038984109589	0	Pursue-sw. [50-pt]
103	0.48848198785714286	0	Pursue-sw. [50-pt]
103	1.2773727680342466	0	Pursue-sw. [50-pt]
103	1.9878016572517483	0	Pursue-sw. [50-pt]
104	-1.4228325276027398	0	Pursue-sw. [50-pt]
104	-0.9755140374041096	0	Pursue-sw. [50-pt]
104	-0.5297668087248322	0	Pursue-sw. [50-pt]
104	-0.38809865216312056	0	Pursue-sw. [50-pt]
104	0.1427628579310345	0	Pursue-sw. [50-pt]
104	0.3369038984109589	0	Pursue-sw. [50-pt]
104	0.48848198785714286	0	Pursue-sw. [50-pt]
104	1.0315206033450703	0	Pursue-sw. [50-pt]
104	1.2773727680342466	0	Pursue-sw. [50-pt]
104	1.9878016572517483	0	Pursue-sw. [50-pt]
105	-1.4228325276027398	0	Pursue-sw. [50-pt]
105	-0.9755140374041096	0	Pursue-sw. [50-pt]
105	-0.5297668087248322	0	Pursue-sw. [50-pt]
105	0.1427628579310345	0	Pursue-sw. [50-pt]
105	0.3369038984109589	0	Pursue-sw. [50-pt]
105	1.0315206033450703	0	Pursue-sw. [50-pt]
105	1.2773727680342466	0	Pursue-sw. [50-pt]
105	1.9878016572517483	0	Pursue-sw. [50-pt]
106	-1.4228325276027398	0	Pursue-sw. [50-pt]
106	-0.9755140374041096	0	Pursue-sw. [50-pt]
106	-0.5297668087248322	0	Pursue-sw. [50-pt]
106	-0.38809865216312056	0	Pursue-sw. [50-pt]
106	0.1427628579310345	0	Pursue-sw. [50-pt]
106	0.3369038984109589	0	Pursue-sw. [50-pt]
106	1.0315206033450703	0	Pursue-sw. [50-pt]
106	1.9878016572517483	0	Pursue-sw. [50-pt]
107	-1.4228325276027398	0	Pursue-sw. [50-pt]
107	-0.9755140374041096	0	Pursue-sw. [50-pt]
107	-0.5297668087248322	0	Pursue-sw. [50-pt]
107	-0.38809865216312056	0	Pursue-sw. [50-pt]
107	0.3369038984109589	0	Pursue-sw. [50-pt]
107	0.48848198785714286	0	Pursue-sw. [50-pt]
107	1.0315206033450703	0	Pursue-sw. [50-pt]
107	1.2773727680342466	0	Pursue-sw. [50-pt]
107	1.9878016572517483	0	Pursue-sw. [50-pt]
109	-1.4228325276027398	0	Pursue-sw. [50-pt]
109	-0.9755140374041096	0	Pursue-sw. [50-pt]
109	-0.5297668087248322	0	Pursue-sw. [50-pt]
109	-0.38809865216312056	0	Pursue-sw. [50-pt]
109	0.1427628579310345	0	Pursue-sw. [50-pt]
109	0.3369038984109589	0	Pursue-sw. [50-pt]
109	0.48848198785714286	0	Pursue-sw. [50-pt]
109	1.0315206033450703	0	Pursue-sw. [50-pt]
109	1.2773727680342466	0	Pursue-sw. [50-pt]
109	1.9878016572517483	0	Pursue-sw. [50-pt]
110	-1.4228325276027398	0	Pursue-sw. [50-pt]
110	-0.9755140374041096	0	Pursue-sw. [50-pt]
110	-0.5297668087248322	0	Pursue-sw. [50-pt]
110	-0.38809865216312056	0	Pursue-sw. [50-pt]
110	0.1427628579310345	0	Pursue-sw. [50-pt]
110	0.3369038984109589	0	Pursue-sw. [50-pt]
110	0.48848198785714286	0	Pursue-sw. [50-pt]
110	1.0315206033450703	0	Pursue-sw. [50-pt]
110	1.2773727680342466	0	Pursue-sw. [50-pt]
110	1.9878016572517483	0	Pursue-sw. [50-pt]
111	-1.4228325276027398	0	Pursue-sw. [50-pt]
111	-0.9755140374041096	0	Pursue-sw. [50-pt]
111	-0.5297668087248322	0	Pursue-sw. [50-pt]
111	-0.38809865216312056	0	Pursue-sw. [50-pt]
111	0.1427628579310345	0	Pursue-sw. [50-pt]
111	0.3369038984109589	0	Pursue-sw. [50-pt]
111	0.48848198785714286	0	Pursue-sw. [50-pt]
111	1.2773727680342466	0	Pursue-sw. [50-pt]
111	1.9878016572517483	0	Pursue-sw. [50-pt]
112	-1.4228325276027398	0	Pursue-sw. [50-pt]
112	-0.9755140374041096	0	Pursue-sw. [50-pt]
112	-0.5297668087248322	25	Pursue-sw. [50-pt]
112	-0.38809865216312056	0	Pursue-sw. [50-pt]
112	0.1427628579310345	0	Pursue-sw. [50-pt]
112	0.3369038984109589	0	Pursue-sw. [50-pt]
112	0.48848198785714286	0	Pursue-sw. [50-pt]
112	1.2773727680342466	16.666666666666668	Pursue-sw. [50-pt]
112	1.9878016572517483	0	Pursue-sw. [50-pt]
114	-1.4228325276027398	0	Pursue-sw. [50-pt]
114	-0.9755140374041096	0	Pursue-sw. [50-pt]
114	-0.5297668087248322	11.11111111111111	Pursue-sw. [50-pt]
114	-0.38809865216312056	0	Pursue-sw. [50-pt]
114	0.3369038984109589	0	Pursue-sw. [50-pt]
114	0.48848198785714286	0	Pursue-sw. [50-pt]
114	1.2773727680342466	0	Pursue-sw. [50-pt]
114	1.9878016572517483	0	Pursue-sw. [50-pt]
115	-1.4228325276027398	0	Pursue-sw. [50-pt]
115	-0.9755140374041096	16.666666666666668	Pursue-sw. [50-pt]
115	-0.5297668087248322	20	Pursue-sw. [50-pt]
115	0.1427628579310345	8.333333333333332	Pursue-sw. [50-pt]
115	0.3369038984109589	0	Pursue-sw. [50-pt]
115	1.0315206033450703	0	Pursue-sw. [50-pt]
115	1.9878016572517483	25	Pursue-sw. [50-pt]
116	-1.4228325276027398	0	Pursue-sw. [50-pt]
116	-0.9755140374041096	0	Pursue-sw. [50-pt]
116	-0.5297668087248322	0	Pursue-sw. [50-pt]
116	-0.38809865216312056	0	Pursue-sw. [50-pt]
116	0.1427628579310345	0	Pursue-sw. [50-pt]
116	0.3369038984109589	0	Pursue-sw. [50-pt]
116	0.48848198785714286	33.333333333333336	Pursue-sw. [50-pt]
116	1.0315206033450703	0	Pursue-sw. [50-pt]
116	1.9878016572517483	11.11111111111111	Pursue-sw. [50-pt]
117	-1.4228325276027398	0	Pursue-sw. [50-pt]
117	-0.9755140374041096	0	Pursue-sw. [50-pt]
117	-0.5297668087248322	0	Pursue-sw. [50-pt]
117	-0.38809865216312056	0	Pursue-sw. [50-pt]
117	0.1427628579310345	0	Pursue-sw. [50-pt]
117	0.3369038984109589	0	Pursue-sw. [50-pt]
117	0.48848198785714286	0	Pursue-sw. [50-pt]
117	1.0315206033450703	0	Pursue-sw. [50-pt]
117	1.2773727680342466	0	Pursue-sw. [50-pt]
117	1.9878016572517483	0	Pursue-sw. [50-pt]
118	-1.4228325276027398	0	Pursue-sw. [50-pt]
118	-0.9755140374041096	0	Pursue-sw. [50-pt]
118	-0.5297668087248322	0	Pursue-sw. [50-pt]
118	0.1427628579310345	6.666666666666667	Pursue-sw. [50-pt]
118	1.0315206033450703	0	Pursue-sw. [50-pt]
118	1.9878016572517483	0	Pursue-sw. [50-pt]
119	-1.4228325276027398	0	Pursue-sw. [50-pt]
119	-0.9755140374041096	0	Pursue-sw. [50-pt]
119	-0.5297668087248322	0	Pursue-sw. [50-pt]
119	-0.38809865216312056	0	Pursue-sw. [50-pt]
119	0.1427628579310345	NA	Pursue-sw. [50-pt]
119	0.3369038984109589	0	Pursue-sw. [50-pt]
119	0.48848198785714286	0	Pursue-sw. [50-pt]
119	1.2773727680342466	0	Pursue-sw. [50-pt]
121	-1.4228325276027398	0	Pursue-sw. [50-pt]
121	-0.9755140374041096	0	Pursue-sw. [50-pt]
121	-0.5297668087248322	0	Pursue-sw. [50-pt]
121	-0.38809865216312056	33.333333333333336	Pursue-sw. [50-pt]
121	0.1427628579310345	0	Pursue-sw. [50-pt]
121	0.3369038984109589	0	Pursue-sw. [50-pt]
121	0.48848198785714286	0	Pursue-sw. [50-pt]
121	1.0315206033450703	0	Pursue-sw. [50-pt]
121	1.9878016572517483	0	Pursue-sw. [50-pt]
122	-1.4228325276027398	0	Pursue-sw. [50-pt]
122	-0.9755140374041096	0	Pursue-sw. [50-pt]
122	-0.5297668087248322	0	Pursue-sw. [50-pt]
122	-0.38809865216312056	0	Pursue-sw. [50-pt]
122	0.1427628579310345	0	Pursue-sw. [50-pt]
122	0.48848198785714286	10	Pursue-sw. [50-pt]
122	1.0315206033450703	0	Pursue-sw. [50-pt]
122	1.2773727680342466	0	Pursue-sw. [50-pt]
122	1.9878016572517483	0	Pursue-sw. [50-pt]
123	-1.4228325276027398	16.666666666666668	Pursue-sw. [50-pt]
123	-0.9755140374041096	0	Pursue-sw. [50-pt]
123	-0.5297668087248322	0	Pursue-sw. [50-pt]
123	-0.38809865216312056	0	Pursue-sw. [50-pt]
123	0.1427628579310345	0	Pursue-sw. [50-pt]
123	0.3369038984109589	0	Pursue-sw. [50-pt]
123	0.48848198785714286	0	Pursue-sw. [50-pt]
123	1.0315206033450703	0	Pursue-sw. [50-pt]
123	1.2773727680342466	0	Pursue-sw. [50-pt]
123	1.9878016572517483	0	Pursue-sw. [50-pt]
124	-1.4228325276027398	0	Pursue-sw. [50-pt]
124	-0.9755140374041096	0	Pursue-sw. [50-pt]
124	-0.5297668087248322	0	Pursue-sw. [50-pt]
124	-0.38809865216312056	0	Pursue-sw. [50-pt]
124	0.1427628579310345	0	Pursue-sw. [50-pt]
124	0.3369038984109589	0	Pursue-sw. [50-pt]
124	1.0315206033450703	0	Pursue-sw. [50-pt]
124	1.9878016572517483	0	Pursue-sw. [50-pt]
125	-1.4228325276027398	0	Pursue-sw. [50-pt]
125	-0.9755140374041096	0	Pursue-sw. [50-pt]
125	-0.5297668087248322	0	Pursue-sw. [50-pt]
125	-0.38809865216312056	0	Pursue-sw. [50-pt]
125	0.1427628579310345	0	Pursue-sw. [50-pt]
125	0.3369038984109589	0	Pursue-sw. [50-pt]
125	1.0315206033450703	0	Pursue-sw. [50-pt]
125	1.2773727680342466	0	Pursue-sw. [50-pt]
125	1.9878016572517483	0	Pursue-sw. [50-pt]
126	-1.4228325276027398	0	Pursue-sw. [50-pt]
126	-0.9755140374041096	0	Pursue-sw. [50-pt]
126	-0.5297668087248322	0	Pursue-sw. [50-pt]
126	-0.38809865216312056	0	Pursue-sw. [50-pt]
126	0.1427628579310345	0	Pursue-sw. [50-pt]
126	0.3369038984109589	0	Pursue-sw. [50-pt]
126	0.48848198785714286	0	Pursue-sw. [50-pt]
126	1.2773727680342466	0	Pursue-sw. [50-pt]
126	1.9878016572517483	0	Pursue-sw. [50-pt]
128	-1.4228325276027398	0	Pursue-sw. [50-pt]
128	-0.9755140374041096	0	Pursue-sw. [50-pt]
128	-0.5297668087248322	0	Pursue-sw. [50-pt]
128	-0.38809865216312056	0	Pursue-sw. [50-pt]
128	0.1427628579310345	0	Pursue-sw. [50-pt]
128	0.3369038984109589	0	Pursue-sw. [50-pt]
128	0.48848198785714286	0	Pursue-sw. [50-pt]
128	1.0315206033450703	0	Pursue-sw. [50-pt]
128	1.9878016572517483	0	Pursue-sw. [50-pt]
130	-1.4228325276027398	0	Pursue-sw. [50-pt]
130	-0.9755140374041096	0	Pursue-sw. [50-pt]
130	-0.5297668087248322	0	Pursue-sw. [50-pt]
130	-0.38809865216312056	7.6923076923076925	Pursue-sw. [50-pt]
130	0.1427628579310345	0	Pursue-sw. [50-pt]
130	0.3369038984109589	0	Pursue-sw. [50-pt]
130	0.48848198785714286	0	Pursue-sw. [50-pt]
130	1.0315206033450703	0	Pursue-sw. [50-pt]
130	1.2773727680342466	0	Pursue-sw. [50-pt]
130	1.9878016572517483	0	Pursue-sw. [50-pt]
131	-1.4228325276027398	16.666666666666664	Pursue-sw. [50-pt]
131	-0.9755140374041096	0	Pursue-sw. [50-pt]
131	-0.5297668087248322	0	Pursue-sw. [50-pt]
131	-0.38809865216312056	0	Pursue-sw. [50-pt]
131	0.1427628579310345	0	Pursue-sw. [50-pt]
131	0.3369038984109589	0	Pursue-sw. [50-pt]
131	0.48848198785714286	0	Pursue-sw. [50-pt]
131	1.0315206033450703	0	Pursue-sw. [50-pt]
131	1.2773727680342466	0	Pursue-sw. [50-pt]
131	1.9878016572517483	0	Pursue-sw. [50-pt]
132	-1.4228325276027398	0	Pursue-sw. [50-pt]
132	-0.9755140374041096	0	Pursue-sw. [50-pt]
132	-0.5297668087248322	0	Pursue-sw. [50-pt]
132	-0.38809865216312056	0	Pursue-sw. [50-pt]
132	0.3369038984109589	0	Pursue-sw. [50-pt]
132	0.48848198785714286	0	Pursue-sw. [50-pt]
132	1.0315206033450703	0	Pursue-sw. [50-pt]
132	1.2773727680342466	0	Pursue-sw. [50-pt]
132	1.9878016572517483	0	Pursue-sw. [50-pt]
133	-1.4228325276027398	0	Pursue-sw. [50-pt]
133	-0.9755140374041096	0	Pursue-sw. [50-pt]
133	-0.5297668087248322	0	Pursue-sw. [50-pt]
133	-0.38809865216312056	0	Pursue-sw. [50-pt]
133	0.3369038984109589	0	Pursue-sw. [50-pt]
133	0.48848198785714286	0	Pursue-sw. [50-pt]
133	1.2773727680342466	0	Pursue-sw. [50-pt]
133	1.9878016572517483	0	Pursue-sw. [50-pt]
135	-0.9755140374041096	0	Pursue-sw. [50-pt]
135	-0.38809865216312056	0	Pursue-sw. [50-pt]
135	0.1427628579310345	0	Pursue-sw. [50-pt]
135	0.48848198785714286	0	Pursue-sw. [50-pt]
135	1.0315206033450703	0	Pursue-sw. [50-pt]
135	1.2773727680342466	0	Pursue-sw. [50-pt]
135	1.9878016572517483	0	Pursue-sw. [50-pt]
