# Supplementary material for: Activity in human dorsal raphe nucleus signals changes in behavioural policy
Source: Nat Commun. 2026 Feb 14;17:1665. doi: 10.1038/s41467-026-68349-9 (PMC12909899; doi:10.1038/s41467-026-68349-9)
Supplement: Supplementary file 4 — Source Data [file 41467_2026_68349_MOESM4_ESM.zip › source_data/fig_3_D_ii.csv]

subject	mag	switch_type	switch_rate	switch_rate_percent	facet_label
103	10	Purs.	0.12121212121212122	12.121212121212121	Rich-env.
103	10	Rej.	0.15151515151515152	15.151515151515152	Rich-env.
104	10	Purs.	0.14814814814814814	14.814814814814813	Rich-env.
104	10	Rej.	0.1851851851851852	18.51851851851852	Rich-env.
105	10	Purs.	0.07407407407407407	7.4074074074074066	Rich-env.
105	10	Rej.	0.11538461538461538	11.538461538461538	Rich-env.
106	10	Purs.	0.33333333333333337	33.333333333333336	Rich-env.
106	10	Rej.	0.24	24	Rich-env.
107	10	Purs.	0.03448275862068967	3.448275862068967	Rich-env.
107	10	Rej.	0.07142857142857144	7.142857142857144	Rich-env.
109	10	Purs.	0.08333333333333333	8.333333333333332	Rich-env.
109	10	Rej.	0.07692307692307694	7.692307692307694	Rich-env.
110	10	Purs.	0.21428571428571427	21.428571428571427	Rich-env.
110	10	Rej.	0.25925925925925924	25.925925925925924	Rich-env.
111	10	Purs.	0.15384615384615385	15.384615384615385	Rich-env.
111	10	Rej.	0.11111111111111108	11.111111111111107	Rich-env.
112	10	Purs.	0	0	Rich-env.
112	10	Rej.	0	0	Rich-env.
114	10	Purs.	0.1764705882352941	17.64705882352941	Rich-env.
114	10	Rej.	0.1818181818181818	18.18181818181818	Rich-env.
115	10	Purs.	0.20000000000000004	20.000000000000004	Rich-env.
115	10	Rej.	0.22727272727272727	22.727272727272727	Rich-env.
116	10	Purs.	0.0689655172413793	6.89655172413793	Rich-env.
116	10	Rej.	0.07407407407407408	7.407407407407408	Rich-env.
117	10	Purs.	0.22222222222222218	22.222222222222218	Rich-env.
117	10	Rej.	0.24137931034482757	24.137931034482758	Rich-env.
118	10	Purs.	0	0	Rich-env.
118	10	Rej.	0	0	Rich-env.
119	10	Purs.	0	0	Rich-env.
119	10	Rej.	0	0	Rich-env.
121	10	Purs.	0.17391304347826086	17.391304347826086	Rich-env.
121	10	Rej.	0.125	12.5	Rich-env.
122	10	Purs.	0	0	Rich-env.
122	10	Rej.	0	0	Rich-env.
123	10	Purs.	0	0	Rich-env.
123	10	Rej.	0	0	Rich-env.
124	10	Purs.	0.19230769230769232	19.230769230769234	Rich-env.
124	10	Rej.	0.12	12	Rich-env.
125	10	Purs.	0.20000000000000004	20.000000000000004	Rich-env.
125	10	Rej.	0.15384615384615385	15.384615384615385	Rich-env.
126	10	Purs.	0.2352941176470588	23.52941176470588	Rich-env.
126	10	Rej.	0.24242424242424243	24.242424242424242	Rich-env.
128	10	Purs.	0.23076923076923075	23.076923076923077	Rich-env.
128	10	Rej.	0.19230769230769232	19.230769230769234	Rich-env.
130	10	Purs.	0.2058823529411765	20.58823529411765	Rich-env.
130	10	Rej.	0.16129032258064516	16.129032258064516	Rich-env.
131	10	Purs.	0.13043478260869565	13.043478260869565	Rich-env.
131	10	Rej.	0.13636363636363638	13.636363636363638	Rich-env.
132	10	Purs.	0.11111111111111109	11.111111111111109	Rich-env.
132	10	Rej.	0.21428571428571427	21.428571428571427	Rich-env.
133	10	Purs.	0.1379310344827586	13.79310344827586	Rich-env.
133	10	Rej.	0.12903225806451613	12.903225806451612	Rich-env.
135	10	Purs.	0.04347826086956523	4.347826086956523	Rich-env.
135	10	Rej.	0.039999999999999994	3.9999999999999996	Rich-env.
