# Supplementary material for: Activity in human dorsal raphe nucleus signals changes in behavioural policy
Source: Nat Commun. 2026 Feb 14;17:1665. doi: 10.1038/s41467-026-68349-9 (PMC12909899; doi:10.1038/s41467-026-68349-9)
Supplement: Supplementary file 4 — Source Data [file 41467_2026_68349_MOESM4_ESM.zip › source_data/fig_3_B.csv]

subject	prev_policy	m	prev_choice	m_percent	facet_label	prev_action
103	0	0.15384615384615385	Rej.	15.384615384615385	(ii) Policy	NA
103	1	0.8372093023255814	Purs.	83.72093023255815	(ii) Policy	NA
104	0	0.16129032258064516	Rej.	16.129032258064516	(ii) Policy	NA
104	1	0.8352941176470589	Purs.	83.52941176470588	(ii) Policy	NA
105	0	0.10666666666666667	Rej.	10.666666666666668	(ii) Policy	NA
105	1	0.9259259259259259	Purs.	92.5925925925926	(ii) Policy	NA
106	0	0.23076923076923078	Rej.	23.076923076923077	(ii) Policy	NA
106	1	0.8554216867469879	Purs.	85.54216867469879	(ii) Policy	NA
107	0	0.06796116504854369	Rej.	6.796116504854369	(ii) Policy	NA
107	1	0.8923076923076924	Purs.	89.23076923076924	(ii) Policy	NA
109	0	0.4634146341463415	Rej.	46.34146341463415	(ii) Policy	NA
109	1	0.797979797979798	Purs.	79.7979797979798	(ii) Policy	NA
110	0	0.18518518518518517	Rej.	18.51851851851852	(ii) Policy	NA
110	1	0.7974683544303798	Purs.	79.74683544303798	(ii) Policy	NA
111	0	0.0989010989010989	Rej.	9.89010989010989	(ii) Policy	NA
111	1	0.9027777777777778	Purs.	90.27777777777779	(ii) Policy	NA
112	0	0.024390243902439025	Rej.	2.4390243902439024	(ii) Policy	NA
112	1	0.9629629629629629	Purs.	96.29629629629629	(ii) Policy	NA
114	0	0.15	Rej.	15	(ii) Policy	NA
114	1	0.9120879120879121	Purs.	91.20879120879121	(ii) Policy	NA
115	0	0.25	Rej.	25	(ii) Policy	NA
115	1	0.7976190476190477	Purs.	79.76190476190477	(ii) Policy	NA
116	0	0.1375	Rej.	13.750000000000002	(ii) Policy	NA
116	1	0.8961038961038961	Purs.	89.6103896103896	(ii) Policy	NA
117	0	0.5121951219512195	Rej.	51.21951219512195	(ii) Policy	NA
117	1	0.8137254901960784	Purs.	81.37254901960785	(ii) Policy	NA
118	0	0.48148148148148145	Rej.	48.148148148148145	(ii) Policy	NA
118	1	0.8807339449541285	Purs.	88.07339449541286	(ii) Policy	NA
119	0	0.0784313725490196	Rej.	7.8431372549019605	(ii) Policy	NA
119	1	0.9479166666666666	Purs.	94.79166666666666	(ii) Policy	NA
121	0	0.17857142857142858	Rej.	17.857142857142858	(ii) Policy	NA
121	1	0.9021739130434783	Purs.	90.21739130434783	(ii) Policy	NA
122	0	0.14	Rej.	14.000000000000002	(ii) Policy	NA
122	1	0.9381443298969072	Purs.	93.81443298969072	(ii) Policy	NA
123	0	0.0759493670886076	Rej.	7.59493670886076	(ii) Policy	NA
123	1	0.9146341463414634	Purs.	91.46341463414635	(ii) Policy	NA
124	0	0.1780821917808219	Rej.	17.80821917808219	(ii) Policy	NA
124	1	0.9058823529411765	Purs.	90.58823529411765	(ii) Policy	NA
125	0	0.22666666666666666	Rej.	22.666666666666664	(ii) Policy	NA
125	1	0.8117647058823529	Purs.	81.17647058823529	(ii) Policy	NA
126	0	0.22727272727272727	Rej.	22.727272727272727	(ii) Policy	NA
126	1	0.7662337662337663	Purs.	76.62337662337663	(ii) Policy	NA
128	0	0.12087912087912088	Rej.	12.087912087912088	(ii) Policy	NA
128	1	0.8666666666666667	Purs.	86.66666666666667	(ii) Policy	NA
130	0	0.15384615384615385	Rej.	15.384615384615385	(ii) Policy	NA
130	1	0.7941176470588235	Purs.	79.41176470588235	(ii) Policy	NA
131	0	0.18518518518518517	Rej.	18.51851851851852	(ii) Policy	NA
131	1	0.9479166666666666	Purs.	94.79166666666666	(ii) Policy	NA
132	0	0.1791044776119403	Rej.	17.91044776119403	(ii) Policy	NA
132	1	0.8444444444444444	Purs.	84.44444444444444	(ii) Policy	NA
133	0	0.2222222222222222	Rej.	22.22222222222222	(ii) Policy	NA
133	1	0.8823529411764706	Purs.	88.23529411764706	(ii) Policy	NA
135	0	0.14516129032258066	Rej.	14.516129032258066	(ii) Policy	NA
135	1	0.945054945054945	Purs.	94.5054945054945	(ii) Policy	NA
103	NA	0.4375	Rej.	43.75	(i) Action	0
103	NA	0.5384615384615384	Purs.	53.84615384615385	(i) Action	1
104	NA	0.4742268041237113	Rej.	47.42268041237113	(i) Action	0
104	NA	0.5054945054945055	Purs.	50.54945054945055	(i) Action	1
105	NA	0.4625	Rej.	46.25	(i) Action	0
105	NA	0.5697674418604651	Purs.	56.97674418604651	(i) Action	1
106	NA	0.5522388059701493	Rej.	55.223880597014926	(i) Action	0
106	NA	0.5824175824175825	Purs.	58.24175824175825	(i) Action	1
107	NA	0.3611111111111111	Rej.	36.11111111111111	(i) Action	0
107	NA	0.4142857142857143	Purs.	41.42857142857143	(i) Action	1
109	NA	0.4444444444444444	Rej.	44.44444444444444	(i) Action	0
109	NA	0.8095238095238095	Purs.	80.95238095238095	(i) Action	1
110	NA	0.4942528735632184	Rej.	49.42528735632184	(i) Action	0
110	NA	0.46987951807228917	Purs.	46.98795180722892	(i) Action	1
111	NA	0.3978494623655914	Rej.	39.784946236559136	(i) Action	0
111	NA	0.5375	Purs.	53.75	(i) Action	1
112	NA	0.3125	Rej.	31.25	(i) Action	0
112	NA	0.288135593220339	Purs.	28.8135593220339	(i) Action	1
114	NA	0.5846153846153846	Rej.	58.46153846153847	(i) Action	0
114	NA	0.6354166666666666	Purs.	63.541666666666664	(i) Action	1
115	NA	0.5833333333333334	Rej.	58.333333333333336	(i) Action	0
115	NA	0.5222222222222223	Purs.	52.22222222222223	(i) Action	1
116	NA	0.42168674698795183	Rej.	42.168674698795186	(i) Action	0
116	NA	0.5952380952380952	Purs.	59.523809523809526	(i) Action	1
117	NA	0.8571428571428571	Rej.	85.71428571428571	(i) Action	0
117	NA	0.6846846846846847	Purs.	68.46846846846847	(i) Action	1
118	NA	0.8666666666666667	Rej.	86.66666666666667	(i) Action	0
118	NA	0.7844827586206896	Purs.	78.44827586206897	(i) Action	1
119	NA	0.6	Rej.	60	(i) Action	0
119	NA	0.6764705882352942	Purs.	67.64705882352942	(i) Action	1
121	NA	0.5423728813559322	Rej.	54.23728813559322	(i) Action	0
121	NA	0.6666666666666666	Purs.	66.66666666666666	(i) Action	1
122	NA	0.7547169811320755	Rej.	75.47169811320755	(i) Action	0
122	NA	0.6153846153846154	Purs.	61.53846153846154	(i) Action	1
123	NA	0.3902439024390244	Rej.	39.02439024390244	(i) Action	0
123	NA	0.6179775280898876	Purs.	61.79775280898876	(i) Action	1
124	NA	0.5	Rej.	50	(i) Action	0
124	NA	0.6195652173913043	Purs.	61.95652173913043	(i) Action	1
125	NA	0.5384615384615384	Rej.	53.84615384615385	(i) Action	0
125	NA	0.532608695652174	Purs.	53.2608695652174	(i) Action	1
126	NA	0.5591397849462365	Rej.	55.91397849462365	(i) Action	0
126	NA	0.4146341463414634	Purs.	41.46341463414634	(i) Action	1
128	NA	0.4	Rej.	40	(i) Action	0
128	NA	0.5432098765432098	Purs.	54.32098765432099	(i) Action	1
130	NA	0.42201834862385323	Rej.	42.201834862385326	(i) Action	0
130	NA	0.3835616438356164	Purs.	38.35616438356164	(i) Action	1
131	NA	0.6071428571428571	Rej.	60.71428571428571	(i) Action	0
131	NA	0.6826923076923077	Purs.	68.26923076923077	(i) Action	1
132	NA	0.5915492957746479	Rej.	59.154929577464785	(i) Action	0
132	NA	0.5416666666666666	Purs.	54.166666666666664	(i) Action	1
133	NA	0.5416666666666666	Rej.	54.166666666666664	(i) Action	0
133	NA	0.7522935779816514	Purs.	75.22935779816514	(i) Action	1
135	NA	0.5555555555555556	Rej.	55.55555555555556	(i) Action	0
135	NA	0.67	Purs.	67	(i) Action	1
