# Supplementary material for: Activity in human dorsal raphe nucleus signals changes in behavioural policy
Source: Nat Commun. 2026 Feb 14;17:1665. doi: 10.1038/s41467-026-68349-9 (PMC12909899; doi:10.1038/s41467-026-68349-9)
Supplement: Supplementary file 4 — Source Data [file 41467_2026_68349_MOESM4_ESM.zip › source_data/fig_S6_A_ii.csv]

GLM	contrast	timelock	region	peak
GLM_0S6.1	contr1	offer-timelocked	MBD	0.0415923020334356
GLM_0S6.1	contr1	offer-timelocked	MBD	-0.0134118396619654
GLM_0S6.1	contr1	offer-timelocked	MBD	-0.0951423854734096
GLM_0S6.1	contr1	offer-timelocked	MBD	0.170046752931104
GLM_0S6.1	contr1	offer-timelocked	MBD	0.14714255174227
GLM_0S6.1	contr1	offer-timelocked	MBD	-0.0323333521798355
GLM_0S6.1	contr1	offer-timelocked	MBD	0.188776444176456
GLM_0S6.1	contr1	offer-timelocked	MBD	-0.00529370457142084
GLM_0S6.1	contr1	offer-timelocked	MBD	0.121681766736314
GLM_0S6.1	contr1	offer-timelocked	MBD	0.0794192975950146
GLM_0S6.1	contr1	offer-timelocked	MBD	0.292937608059041
GLM_0S6.1	contr1	offer-timelocked	MBD	0.0799451261387527
GLM_0S6.1	contr1	offer-timelocked	MBD	0.055916024324712
GLM_0S6.1	contr1	offer-timelocked	MBD	0.20075655255726
GLM_0S6.1	contr1	offer-timelocked	MBD	0.111190199404799
GLM_0S6.1	contr1	offer-timelocked	MBD	0.0963152731594993
GLM_0S6.1	contr1	offer-timelocked	MBD	0.252354308949686
GLM_0S6.1	contr1	offer-timelocked	MBD	0.12106330866056
GLM_0S6.1	contr1	offer-timelocked	MBD	0.0333348414246473
GLM_0S6.1	contr1	offer-timelocked	MBD	0.22331529208768
GLM_0S6.1	contr1	offer-timelocked	MBD	0.0943452191855641
GLM_0S6.1	contr1	offer-timelocked	MBD	0.220113239517353
GLM_0S6.1	contr1	offer-timelocked	MBD	-0.0708094948915551
GLM_0S6.1	contr1	offer-timelocked	MBD	0.20348576053677
GLM_0S6.1	contr1	offer-timelocked	MBD	0.0752725513658212
GLM_0S6.1	contr1	offer-timelocked	MBD	-0.0194644890532171
GLM_0S6.1	contr1	offer-timelocked	MBD	0.228832014360991
