# Supplementary material for: Activity in human dorsal raphe nucleus signals changes in behavioural policy
Source: Nat Commun. 2026 Feb 14;17:1665. doi: 10.1038/s41467-026-68349-9 (PMC12909899; doi:10.1038/s41467-026-68349-9)
Supplement: Supplementary file 4 — Source Data [file 41467_2026_68349_MOESM4_ESM.zip › source_data/fig_S1_C.csv]

subject	mag	poor	rich	env_diff
103	5	0.05636363636363637	0	5.636363636363638
103	10	0.5104761904761904	0.3829365079365079	12.753968253968251
103	50	1	0.975	2.500000000000002
104	5	0.02	0	2
104	10	0.5971861471861472	0.24000000000000002	35.71861471861472
104	50	1	1	0
105	5	0.04	0.1	-6.000000000000001
105	10	0.5377777777777778	0.4857142857142857	5.206349206349209
105	50	1	1	0
106	5	0.042222222222222223	0	4.222222222222222
106	10	0.7447619047619047	0.6366666666666666	10.809523809523814
106	50	1	1	0
107	5	0.06666666666666667	0	6.666666666666667
107	10	0.21428571428571427	0.0619047619047619	15.238095238095237
107	50	1	1	0
109	5	0.2986446886446886	0.75	-45.13553113553114
109	10	0.6976190476190476	0.9416666666666667	-24.404761904761905
109	50	1	1	0
110	5	0.06	0	6
110	10	0.47857142857142854	0.3676190476190476	11.095238095238091
110	50	1	1	0
111	5	0.04444444444444444	0	4.444444444444444
111	10	0.26571428571428574	0.5583333333333333	-29.261904761904763
111	50	1	1	0
112	5	0.02222222222222222	0	2.222222222222222
112	10	0	0	0
112	50	1	0.9568181818181818	4.318181818181821
114	5	0	0	0
114	10	0.92	0.7216666666666667	19.833333333333336
114	50	0.95	1	-5.000000000000004
115	5	0	0	0
115	10	0.8047619047619048	0.6742857142857143	13.047619047619053
115	50	0.95	0.8333333333333334	11.666666666666659
116	5	0.22000000000000003	0.2	2.0000000000000018
116	10	0.4861111111111111	0.2733333333333333	21.27777777777778
116	50	1	0.9222222222222223	7.777777777777772
117	5	0.45560606060606057	0.0625	39.310606060606055
117	10	0.8933333333333333	0.7933333333333333	9.999999999999998
117	50	1	1	0
118	5	0.4174603174603175	0.16666666666666666	25.07936507936508
118	10	1	1	0
118	50	0.96	1	-4.0000000000000036
119	5	0.02857142857142857	0.05	-2.1428571428571432
119	10	0.9095238095238095	1	-9.04761904761905
119	50	1	1	0
121	5	0.09	0	9
121	10	0.9714285714285714	0.8	17.14285714285714
121	50	0.95	0.9555555555555556	-0.5555555555555647
122	5	0.10937950937950938	0.05	5.937950937950938
122	10	0.9214285714285714	1	-7.857142857142863
122	50	1	0.9714285714285714	2.857142857142858
123	5	0.14666666666666667	0.26	-11.333333333333334
123	10	0.44	0.4	3.9999999999999982
123	50	1	0.9818181818181818	1.8181818181818188
124	5	0.058888888888888886	0	5.888888888888888
124	10	0.7083333333333334	0.5433333333333333	16.500000000000004
124	50	1	1	0
125	5	0.11493506493506493	0.1	1.4935064935064926
125	10	0.6253968253968254	0.3057142857142857	31.96825396825397
125	50	1	1	0
126	5	0.02222222222222222	0	2.222222222222222
126	10	0.6476190476190476	0.30714285714285716	34.04761904761905
126	50	1	1	0
128	5	0.05	0	5
128	10	0.35	0.539047619047619	-18.9047619047619
128	50	1	1	0
130	5	0.033566433566433566	0	3.3566433566433567
130	10	0.2738095238095238	0.24	3.3809523809523787
130	50	0.95	1	-5.000000000000004
131	5	0.1438095238095238	0.06666666666666667	7.7142857142857135
131	10	0.8778571428571429	0.7028571428571428	17.500000000000004
131	50	0.9333333333333333	1	-6.666666666666665
132	5	0.04	0	4
132	10	0.74	0.7066666666666667	3.3333333333333326
132	50	1	1	0
133	5	0.3333333333333333	0.15	18.333333333333332
133	10	0.7542857142857143	0.7642857142857142	-0.9999999999999898
133	50	1	1	0
135	5	0.10757575757575757	0.25	-14.242424242424242
135	10	0.975	0.96	1.5000000000000013
135	50	1	1	0
