# Supplementary material for: Activity in human dorsal raphe nucleus signals changes in behavioural policy
Source: Nat Commun. 2026 Feb 14;17:1665. doi: 10.1038/s41467-026-68349-9 (PMC12909899; doi:10.1038/s41467-026-68349-9)
Supplement: Supplementary file 4 — Source Data [file 41467_2026_68349_MOESM4_ESM.zip › source_data/fig_4_D_iii.csv]

GLM	contrast	timelock	region	peak	facet_label
GLM_04.2c	contr1	offer-timelocked	DRN	-0.252800873961374	(iii)
GLM_04.2c	contr1	offer-timelocked	DRN	-0.136463530711927	(iii)
GLM_04.2c	contr1	offer-timelocked	DRN	-0.0678923576395822	(iii)
GLM_04.2c	contr1	offer-timelocked	DRN	-0.067971878908299	(iii)
GLM_04.2c	contr1	offer-timelocked	DRN	0.186553487349164	(iii)
GLM_04.2c	contr1	offer-timelocked	DRN	-0.104319152310982	(iii)
GLM_04.2c	contr1	offer-timelocked	DRN	-0.13627192715541	(iii)
GLM_04.2c	contr1	offer-timelocked	DRN	-0.0439626934318497	(iii)
GLM_04.2c	contr1	offer-timelocked	DRN	0	(iii)
GLM_04.2c	contr1	offer-timelocked	DRN	-0.124186873475327	(iii)
GLM_04.2c	contr1	offer-timelocked	DRN	-0.182863960457359	(iii)
GLM_04.2c	contr1	offer-timelocked	DRN	-0.036401374596447	(iii)
GLM_04.2c	contr1	offer-timelocked	DRN	-0.0235815870257316	(iii)
GLM_04.2c	contr1	offer-timelocked	DRN	0	(iii)
GLM_04.2c	contr1	offer-timelocked	DRN	0	(iii)
GLM_04.2c	contr1	offer-timelocked	DRN	0.019303266793621002	(iii)
GLM_04.2c	contr1	offer-timelocked	DRN	0	(iii)
GLM_04.2c	contr1	offer-timelocked	DRN	0	(iii)
GLM_04.2c	contr1	offer-timelocked	DRN	-0.248682947906149	(iii)
GLM_04.2c	contr1	offer-timelocked	DRN	-0.252423996254893	(iii)
GLM_04.2c	contr1	offer-timelocked	DRN	0.00821458819399628	(iii)
GLM_04.2c	contr1	offer-timelocked	DRN	-0.156237481435722	(iii)
GLM_04.2c	contr1	offer-timelocked	DRN	-0.184281937557273	(iii)
GLM_04.2c	contr1	offer-timelocked	DRN	-0.287666628054812	(iii)
GLM_04.2c	contr1	offer-timelocked	DRN	0.187180805807069	(iii)
GLM_04.2c	contr1	offer-timelocked	DRN	0.0101520937581343	(iii)
GLM_04.2c	contr1	offer-timelocked	DRN	-0.138788347468845	(iii)
GLM_04.2d	contr1	offer-timelocked	DRN	0.0644754510758864	(iii)
GLM_04.2d	contr1	offer-timelocked	DRN	-0.0447643295637106	(iii)
GLM_04.2d	contr1	offer-timelocked	DRN	-0.117867510299273	(iii)
GLM_04.2d	contr1	offer-timelocked	DRN	0.0109182336523885	(iii)
GLM_04.2d	contr1	offer-timelocked	DRN	-0.0585714661072544	(iii)
GLM_04.2d	contr1	offer-timelocked	DRN	-0.249710429907789	(iii)
GLM_04.2d	contr1	offer-timelocked	DRN	-0.117649256811631	(iii)
GLM_04.2d	contr1	offer-timelocked	DRN	0.0403541714642527	(iii)
GLM_04.2d	contr1	offer-timelocked	DRN	0	(iii)
GLM_04.2d	contr1	offer-timelocked	DRN	0.0456021854073064	(iii)
GLM_04.2d	contr1	offer-timelocked	DRN	-0.167687228717639	(iii)
GLM_04.2d	contr1	offer-timelocked	DRN	-0.161460968897204	(iii)
GLM_04.2d	contr1	offer-timelocked	DRN	-0.291935941351317	(iii)
GLM_04.2d	contr1	offer-timelocked	DRN	0	(iii)
GLM_04.2d	contr1	offer-timelocked	DRN	0.189921555036291	(iii)
GLM_04.2d	contr1	offer-timelocked	DRN	0.0845019549322542	(iii)
GLM_04.2d	contr1	offer-timelocked	DRN	-0.0314168859644974	(iii)
GLM_04.2d	contr1	offer-timelocked	DRN	-0.141954302973749	(iii)
GLM_04.2d	contr1	offer-timelocked	DRN	0.0654211016945589	(iii)
GLM_04.2d	contr1	offer-timelocked	DRN	-0.0396241354271535	(iii)
GLM_04.2d	contr1	offer-timelocked	DRN	-0.018293661902465	(iii)
GLM_04.2d	contr1	offer-timelocked	DRN	0.289000843089359	(iii)
GLM_04.2d	contr1	offer-timelocked	DRN	-0.0537952286074017	(iii)
GLM_04.2d	contr1	offer-timelocked	DRN	-0.187621769398718	(iii)
GLM_04.2d	contr1	offer-timelocked	DRN	-0.138447584274679	(iii)
GLM_04.2d	contr1	offer-timelocked	DRN	-0.0356571728909355	(iii)
GLM_04.2d	contr1	offer-timelocked	DRN	-0.109123361203151	(iii)
