# Supplementary material for: Activity in human dorsal raphe nucleus signals changes in behavioural policy
Source: Nat Commun. 2026 Feb 14;17:1665. doi: 10.1038/s41467-026-68349-9 (PMC12909899; doi:10.1038/s41467-026-68349-9)
Supplement: Supplementary file 4 — Source Data [file 41467_2026_68349_MOESM4_ESM.zip › source_data/fig_4_D_iiicsv]

GLM	contrast	timelock	region	peak
GLM_04.2c	contr1	offer-timelocked	DRN	-0.252800873961374
GLM_04.2c	contr1	offer-timelocked	DRN	-0.136463530711927
GLM_04.2c	contr1	offer-timelocked	DRN	-0.0678923576395822
GLM_04.2c	contr1	offer-timelocked	DRN	-0.067971878908299
GLM_04.2c	contr1	offer-timelocked	DRN	0.186553487349164
GLM_04.2c	contr1	offer-timelocked	DRN	-0.104319152310982
GLM_04.2c	contr1	offer-timelocked	DRN	-0.13627192715541
GLM_04.2c	contr1	offer-timelocked	DRN	-0.0439626934318497
GLM_04.2c	contr1	offer-timelocked	DRN	0
GLM_04.2c	contr1	offer-timelocked	DRN	-0.124186873475327
GLM_04.2c	contr1	offer-timelocked	DRN	-0.182863960457359
GLM_04.2c	contr1	offer-timelocked	DRN	-0.036401374596447
GLM_04.2c	contr1	offer-timelocked	DRN	-0.0235815870257316
GLM_04.2c	contr1	offer-timelocked	DRN	0
GLM_04.2c	contr1	offer-timelocked	DRN	0
GLM_04.2c	contr1	offer-timelocked	DRN	0.019303266793621002
GLM_04.2c	contr1	offer-timelocked	DRN	0
GLM_04.2c	contr1	offer-timelocked	DRN	0
GLM_04.2c	contr1	offer-timelocked	DRN	-0.248682947906149
GLM_04.2c	contr1	offer-timelocked	DRN	-0.252423996254893
GLM_04.2c	contr1	offer-timelocked	DRN	0.00821458819399628
GLM_04.2c	contr1	offer-timelocked	DRN	-0.156237481435722
GLM_04.2c	contr1	offer-timelocked	DRN	-0.184281937557273
GLM_04.2c	contr1	offer-timelocked	DRN	-0.287666628054812
GLM_04.2c	contr1	offer-timelocked	DRN	0.187180805807069
GLM_04.2c	contr1	offer-timelocked	DRN	0.0101520937581343
GLM_04.2c	contr1	offer-timelocked	DRN	-0.138788347468845
GLM_04.2d	contr1	offer-timelocked	DRN	0.0644754510758864
GLM_04.2d	contr1	offer-timelocked	DRN	-0.0447643295637106
GLM_04.2d	contr1	offer-timelocked	DRN	-0.117867510299273
GLM_04.2d	contr1	offer-timelocked	DRN	0.0109182336523885
GLM_04.2d	contr1	offer-timelocked	DRN	-0.0585714661072544
GLM_04.2d	contr1	offer-timelocked	DRN	-0.249710429907789
GLM_04.2d	contr1	offer-timelocked	DRN	-0.117649256811631
GLM_04.2d	contr1	offer-timelocked	DRN	0.0403541714642527
GLM_04.2d	contr1	offer-timelocked	DRN	0
GLM_04.2d	contr1	offer-timelocked	DRN	0.0456021854073064
GLM_04.2d	contr1	offer-timelocked	DRN	-0.167687228717639
GLM_04.2d	contr1	offer-timelocked	DRN	-0.161460968897204
GLM_04.2d	contr1	offer-timelocked	DRN	-0.291935941351317
GLM_04.2d	contr1	offer-timelocked	DRN	0
GLM_04.2d	contr1	offer-timelocked	DRN	0.189921555036291
GLM_04.2d	contr1	offer-timelocked	DRN	0.0845019549322542
GLM_04.2d	contr1	offer-timelocked	DRN	-0.0314168859644974
GLM_04.2d	contr1	offer-timelocked	DRN	-0.141954302973749
GLM_04.2d	contr1	offer-timelocked	DRN	0.0654211016945589
GLM_04.2d	contr1	offer-timelocked	DRN	-0.0396241354271535
GLM_04.2d	contr1	offer-timelocked	DRN	-0.018293661902465
GLM_04.2d	contr1	offer-timelocked	DRN	0.289000843089359
GLM_04.2d	contr1	offer-timelocked	DRN	-0.0537952286074017
GLM_04.2d	contr1	offer-timelocked	DRN	-0.187621769398718
GLM_04.2d	contr1	offer-timelocked	DRN	-0.138447584274679
GLM_04.2d	contr1	offer-timelocked	DRN	-0.0356571728909355
GLM_04.2d	contr1	offer-timelocked	DRN	-0.109123361203151
