# Supplementary material for: Activity in human dorsal raphe nucleus signals changes in behavioural policy
Source: Nat Commun. 2026 Feb 14;17:1665. doi: 10.1038/s41467-026-68349-9 (PMC12909899; doi:10.1038/s41467-026-68349-9)
Supplement: Supplementary file 4 — Source Data [file 41467_2026_68349_MOESM4_ESM.zip › source_data/fig_5_C_dACC_combined_4x1.csv]

mean_split	opt_1	opt_2	env	mean_d_val	mean_split_label	env_label	opt1_factor	opt2_factor
non-adaptive	low	low	poor	NA	Non-adaptive	Poor	low	low
non-adaptive	low	low	rich	NA	Non-adaptive	Rich	low	low
non-adaptive	low	mid	poor	0.9541105378888889	Non-adaptive	Poor	low	mid
non-adaptive	low	mid	rich	0.9527545061111111	Non-adaptive	Rich	low	mid
non-adaptive	low	high	poor	NA	Non-adaptive	Poor	low	high
non-adaptive	low	high	rich	NA	Non-adaptive	Rich	low	high
non-adaptive	mid	low	poor	0.9541105378888889	Non-adaptive	Poor	mid	low
non-adaptive	mid	low	rich	0.9527545061111111	Non-adaptive	Rich	mid	low
non-adaptive	mid	mid	poor	NA	Non-adaptive	Poor	mid	mid
non-adaptive	mid	mid	rich	NA	Non-adaptive	Rich	mid	mid
non-adaptive	mid	high	poor	1.004903246	Non-adaptive	Poor	mid	high
non-adaptive	mid	high	rich	0.9196192534444444	Non-adaptive	Rich	mid	high
non-adaptive	high	low	poor	NA	Non-adaptive	Poor	high	low
non-adaptive	high	low	rich	NA	Non-adaptive	Rich	high	low
non-adaptive	high	mid	poor	1.004903246	Non-adaptive	Poor	high	mid
non-adaptive	high	mid	rich	0.9196192534444444	Non-adaptive	Rich	high	mid
non-adaptive	high	high	poor	NA	Non-adaptive	Poor	high	high
non-adaptive	high	high	rich	NA	Non-adaptive	Rich	high	high
adaptive	low	low	poor	NA	Adaptive	Poor	low	low
adaptive	low	low	rich	NA	Adaptive	Rich	low	low
adaptive	low	mid	poor	0.9520347151428571	Adaptive	Poor	low	mid
adaptive	low	mid	rich	0.9695379538571428	Adaptive	Rich	low	mid
adaptive	low	high	poor	NA	Adaptive	Poor	low	high
adaptive	low	high	rich	NA	Adaptive	Rich	low	high
adaptive	mid	low	poor	0.9520347151428571	Adaptive	Poor	mid	low
adaptive	mid	low	rich	0.9695379538571428	Adaptive	Rich	mid	low
adaptive	mid	mid	poor	NA	Adaptive	Poor	mid	mid
adaptive	mid	mid	rich	NA	Adaptive	Rich	mid	mid
adaptive	mid	high	poor	0.9288931974285715	Adaptive	Poor	mid	high
adaptive	mid	high	rich	0.965381061	Adaptive	Rich	mid	high
adaptive	high	low	poor	NA	Adaptive	Poor	high	low
adaptive	high	low	rich	NA	Adaptive	Rich	high	low
adaptive	high	mid	poor	0.9288931974285715	Adaptive	Poor	high	mid
adaptive	high	mid	rich	0.965381061	Adaptive	Rich	high	mid
adaptive	high	high	poor	NA	Adaptive	Poor	high	high
adaptive	high	high	rich	NA	Adaptive	Rich	high	high
