# Supplementary material for: Activity in human dorsal raphe nucleus signals changes in behavioural policy
Source: Nat Commun. 2026 Feb 14;17:1665. doi: 10.1038/s41467-026-68349-9 (PMC12909899; doi:10.1038/s41467-026-68349-9)
Supplement: Supplementary file 4 — Source Data [file 41467_2026_68349_MOESM4_ESM.zip › source_data/fig_4_D_v.csv]

GLM	contrast	timelock	region	peak	facet_label
GLM_04.2c	contr1	offer-timelocked	DRN	-0.252800873961374	(v)
GLM_04.2c	contr1	offer-timelocked	DRN	-0.136463530711927	(v)
GLM_04.2c	contr1	offer-timelocked	DRN	-0.0678923576395822	(v)
GLM_04.2c	contr1	offer-timelocked	DRN	-0.067971878908299	(v)
GLM_04.2c	contr1	offer-timelocked	DRN	0.186553487349164	(v)
GLM_04.2c	contr1	offer-timelocked	DRN	-0.104319152310982	(v)
GLM_04.2c	contr1	offer-timelocked	DRN	-0.13627192715541	(v)
GLM_04.2c	contr1	offer-timelocked	DRN	-0.0439626934318497	(v)
GLM_04.2c	contr1	offer-timelocked	DRN	0	(v)
GLM_04.2c	contr1	offer-timelocked	DRN	-0.124186873475327	(v)
GLM_04.2c	contr1	offer-timelocked	DRN	-0.182863960457359	(v)
GLM_04.2c	contr1	offer-timelocked	DRN	-0.036401374596447	(v)
GLM_04.2c	contr1	offer-timelocked	DRN	-0.0235815870257316	(v)
GLM_04.2c	contr1	offer-timelocked	DRN	0	(v)
GLM_04.2c	contr1	offer-timelocked	DRN	0	(v)
GLM_04.2c	contr1	offer-timelocked	DRN	0.019303266793621002	(v)
GLM_04.2c	contr1	offer-timelocked	DRN	0	(v)
GLM_04.2c	contr1	offer-timelocked	DRN	0	(v)
GLM_04.2c	contr1	offer-timelocked	DRN	-0.248682947906149	(v)
GLM_04.2c	contr1	offer-timelocked	DRN	-0.252423996254893	(v)
GLM_04.2c	contr1	offer-timelocked	DRN	0.00821458819399628	(v)
GLM_04.2c	contr1	offer-timelocked	DRN	-0.156237481435722	(v)
GLM_04.2c	contr1	offer-timelocked	DRN	-0.184281937557273	(v)
GLM_04.2c	contr1	offer-timelocked	DRN	-0.287666628054812	(v)
GLM_04.2c	contr1	offer-timelocked	DRN	0.187180805807069	(v)
GLM_04.2c	contr1	offer-timelocked	DRN	0.0101520937581343	(v)
GLM_04.2c	contr1	offer-timelocked	DRN	-0.138788347468845	(v)
GLM_04.2c_low	contr1	offer-timelocked	DRN	0	(v)
GLM_04.2c_low	contr1	offer-timelocked	DRN	0	(v)
GLM_04.2c_low	contr1	offer-timelocked	DRN	0	(v)
GLM_04.2c_low	contr1	offer-timelocked	DRN	0	(v)
GLM_04.2c_low	contr1	offer-timelocked	DRN	0	(v)
GLM_04.2c_low	contr1	offer-timelocked	DRN	-0.00483681921070798	(v)
GLM_04.2c_low	contr1	offer-timelocked	DRN	0	(v)
GLM_04.2c_low	contr1	offer-timelocked	DRN	0	(v)
GLM_04.2c_low	contr1	offer-timelocked	DRN	0	(v)
GLM_04.2c_low	contr1	offer-timelocked	DRN	0	(v)
GLM_04.2c_low	contr1	offer-timelocked	DRN	0	(v)
GLM_04.2c_low	contr1	offer-timelocked	DRN	0	(v)
GLM_04.2c_low	contr1	offer-timelocked	DRN	-0.0441579067787486	(v)
GLM_04.2c_low	contr1	offer-timelocked	DRN	-0.0977119176880623	(v)
GLM_04.2c_low	contr1	offer-timelocked	DRN	-0.233264478113514	(v)
GLM_04.2c_low	contr1	offer-timelocked	DRN	0	(v)
GLM_04.2c_low	contr1	offer-timelocked	DRN	-0.0287638542300604	(v)
GLM_04.2c_low	contr1	offer-timelocked	DRN	0.163765603290602	(v)
GLM_04.2c_low	contr1	offer-timelocked	DRN	0	(v)
GLM_04.2c_low	contr1	offer-timelocked	DRN	0.0399399710790809	(v)
GLM_04.2c_low	contr1	offer-timelocked	DRN	0.0525360482937707	(v)
GLM_04.2c_low	contr1	offer-timelocked	DRN	0	(v)
GLM_04.2c_low	contr1	offer-timelocked	DRN	0	(v)
GLM_04.2c_low	contr1	offer-timelocked	DRN	0	(v)
GLM_04.2c_low	contr1	offer-timelocked	DRN	0	(v)
GLM_04.2c_low	contr1	offer-timelocked	DRN	-0.0218967550194228	(v)
GLM_04.2c_low	contr1	offer-timelocked	DRN	0	(v)
