# Supplementary material for: Activity in human dorsal raphe nucleus signals changes in behavioural policy
Source: Nat Commun. 2026 Feb 14;17:1665. doi: 10.1038/s41467-026-68349-9 (PMC12909899; doi:10.1038/s41467-026-68349-9)
Supplement: Supplementary file 4 — Source Data [file 41467_2026_68349_MOESM4_ESM.zip › source_data/fig_S5_C_i.csv]

m	se	region	glm	contrast	timepoint
-0.00587462989799422	0.016761220465169	DRN	GLM_0S5.3	contr_1	-2
-0.00292603765686094	0.0167356831260454	DRN	GLM_0S5.3	contr_1	-1.9107142857142858
1.71985375724312e-4	0.0166919817838518	DRN	GLM_0S5.3	contr_1	-1.8214285714285714
0.00337598669822171	0.0166302240299447	DRN	GLM_0S5.3	contr_1	-1.7321428571428572
0.00663982663265175	0.0165521540252174	DRN	GLM_0S5.3	contr_1	-1.6428571428571428
0.00991874283383687	0.016461896133916	DRN	GLM_0S5.3	contr_1	-1.5535714285714286
0.0131676011694194	0.0163643165413522	DRN	GLM_0S5.3	contr_1	-1.4642857142857144
0.0163429327267649	0.0162651257983047	DRN	GLM_0S5.3	contr_1	-1.375
0.0194045004247278	0.0161689215081168	DRN	GLM_0S5.3	contr_1	-1.2857142857142858
0.0223054461936217	0.0160791033735412	DRN	GLM_0S5.3	contr_1	-1.1964285714285714
0.0249947040248821	0.0159995086304057	DRN	GLM_0S5.3	contr_1	-1.1071428571428572
0.0274251599713555	0.015933382148033	DRN	GLM_0S5.3	contr_1	-1.0178571428571428
0.0295570361061108	0.0158839950484463	DRN	GLM_0S5.3	contr_1	-0.9285714285714286
0.0313553641940447	0.0158535361402799	DRN	GLM_0S5.3	contr_1	-0.8392857142857142
0.0327917573985733	0.0158435287774245	DRN	GLM_0S5.3	contr_1	-0.75
0.0338466488823493	0.0158554908829413	DRN	GLM_0S5.3	contr_1	-0.6607142857142858
0.0345130453611817	0.0158896540597718	DRN	GLM_0S5.3	contr_1	-0.5714285714285716
0.03478797359007	0.0159427725987913	DRN	GLM_0S5.3	contr_1	-0.4821428571428572
0.0346738026236643	0.0160088351091362	DRN	GLM_0S5.3	contr_1	-0.3928571428571428
0.0341812315760901	0.0160808913398812	DRN	GLM_0S5.3	contr_1	-0.3035714285714284
0.0333316521004457	0.0161516606572992	DRN	GLM_0S5.3	contr_1	-0.2142857142857142
0.0321567720858407	0.0162138020892247	DRN	GLM_0S5.3	contr_1	-0.125
0.0306900145371677	0.0162610230305268	DRN	GLM_0S5.3	contr_1	-0.03571428571428581
0.0289613506853231	0.016289431024048	DRN	GLM_0S5.3	contr_1	0.05357142857142838
0.027005225624310802	0.0162970664434358	DRN	GLM_0S5.3	contr_1	0.1428571428571428
0.0248579398681625	0.0162838118938855	DRN	GLM_0S5.3	contr_1	0.2321428571428572
0.0225578045211869	0.016250353267538	DRN	GLM_0S5.3	contr_1	0.3214285714285716
0.0201430574515046	0.0161998557430266	DRN	GLM_0S5.3	contr_1	0.4107142857142856
0.0176506296101147	0.016137041785097	DRN	GLM_0S5.3	contr_1	0.5
0.015125242845725	0.0160670486558339	DRN	GLM_0S5.3	contr_1	0.5892857142857144
0.012620101919306	0.0159944773063814	DRN	GLM_0S5.3	contr_1	0.6785714285714284
0.0101842623459772	0.0159231210269851	DRN	GLM_0S5.3	contr_1	0.7678571428571432
0.00786279388563157	0.0158570934072127	DRN	GLM_0S5.3	contr_1	0.8571428571428568
0.00569678362425273	0.0157994615750008	DRN	GLM_0S5.3	contr_1	0.9464285714285716
0.00372130309816352	0.0157527951493729	DRN	GLM_0S5.3	contr_1	1.0357142857142856
0.00196673914187586	0.0157192095161981	DRN	GLM_0S5.3	contr_1	1.125
4.55449359835083e-4	0.0157010182993872	DRN	GLM_0S5.3	contr_1	1.2142857142857144
-7.94387933947883e-4	0.0157007736568822	DRN	GLM_0S5.3	contr_1	1.3035714285714284
-0.00176963762574969	0.0157199328241494	DRN	GLM_0S5.3	contr_1	1.3928571428571432
-0.00246647896505562	0.0157585745001533	DRN	GLM_0S5.3	contr_1	1.4821428571428568
-0.00288954153036247	0.015815297405993	DRN	GLM_0S5.3	contr_1	1.5714285714285716
-0.00305185207167163	0.0158869049156074	DRN	GLM_0S5.3	contr_1	1.6607142857142856
-0.00297070282100992	0.0159691901624545	DRN	GLM_0S5.3	contr_1	1.75
-0.00266263699353554	0.0160560406622134	DRN	GLM_0S5.3	contr_1	1.8392857142857144
-0.00214650856366174	0.0161413478988771	DRN	GLM_0S5.3	contr_1	1.9285714285714284
-0.00144163716710078	0.0162188794740953	DRN	GLM_0S5.3	contr_1	2.0178571428571432
-5.68133911326793e-4	0.0162846116283546	DRN	GLM_0S5.3	contr_1	2.1071428571428568
4.53189651366288e-4	0.0163360882317739	DRN	GLM_0S5.3	contr_1	2.196428571428571
0.00160159939514214	0.0163725454730898	DRN	GLM_0S5.3	contr_1	2.2857142857142856
0.00284871192573221	0.0163946298748043	DRN	GLM_0S5.3	contr_1	2.375
0.00415671434026837	0.0164049433806398	DRN	GLM_0S5.3	contr_1	2.4642857142857144
0.00549106731728806	0.0164076765008004	DRN	GLM_0S5.3	contr_1	2.553571428571429
0.00681825844571993	0.0164065085863798	DRN	GLM_0S5.3	contr_1	2.6428571428571432
0.00810546623233865	0.0164046073801629	DRN	GLM_0S5.3	contr_1	2.7321428571428568
0.00932438007950175	0.0164052339763257	DRN	GLM_0S5.3	contr_1	2.821428571428571
0.0104496941409365	0.0164110588456118	DRN	GLM_0S5.3	contr_1	2.9107142857142856
0.0114612554895072	0.0164232532268677	DRN	GLM_0S5.3	contr_1	3
0.0123439437836992	0.0164413533358174	DRN	GLM_0S5.3	contr_1	3.0892857142857135
0.0130880834425412	0.0164641048186316	DRN	GLM_0S5.3	contr_1	3.178571428571429
0.0136914950545291	0.0164890487256666	DRN	GLM_0S5.3	contr_1	3.2678571428571432
0.0141557412423197	0.0165133791200945	DRN	GLM_0S5.3	contr_1	3.3571428571428568
0.0144859516880446	0.0165344151420854	DRN	GLM_0S5.3	contr_1	3.446428571428571
0.0146909697811242	0.0165495040716211	DRN	GLM_0S5.3	contr_1	3.5357142857142865
0.0147795830067341	0.016556175965758	DRN	GLM_0S5.3	contr_1	3.625
0.0147572074934729	0.0165510787102724	DRN	GLM_0S5.3	contr_1	3.7142857142857135
0.0146280532460403	0.0165319143273247	DRN	GLM_0S5.3	contr_1	3.803571428571429
0.014397776075702	0.0164956555929977	DRN	GLM_0S5.3	contr_1	3.8928571428571432
0.0140751022346438	0.0164382036902808	DRN	GLM_0S5.3	contr_1	3.9821428571428568
0.0136705376869115	0.0163555927949911	DRN	GLM_0S5.3	contr_1	4.071428571428571
0.0132008796436114	0.0162448308963764	DRN	GLM_0S5.3	contr_1	4.1607142857142865
0.0126867910509482	0.0161042774791055	DRN	GLM_0S5.3	contr_1	4.25
0.0121430617770457	0.0159342914924353	DRN	GLM_0S5.3	contr_1	4.3392857142857135
0.0115847191280951	0.0157372139396789	DRN	GLM_0S5.3	contr_1	4.428571428571429
0.0110301518260278	0.0155176635454205	DRN	GLM_0S5.3	contr_1	4.517857142857143
0.0104947495596279	0.0152810115192596	DRN	GLM_0S5.3	contr_1	4.607142857142857
0.00999106195819963	0.0150340101714777	DRN	GLM_0S5.3	contr_1	4.696428571428571
0.00952776617398263	0.0147847839431321	DRN	GLM_0S5.3	contr_1	4.7857142857142865
0.00910793065965852	0.0145432700928501	DRN	GLM_0S5.3	contr_1	4.875
0.00873136823627186	0.0143184488702489	DRN	GLM_0S5.3	contr_1	4.9642857142857135
0.00839455454776622	0.0141181461653478	DRN	GLM_0S5.3	contr_1	5.053571428571429
0.00809533032334381	0.013948655015815	DRN	GLM_0S5.3	contr_1	5.142857142857143
0.00783049091289275	0.0138139464803767	DRN	GLM_0S5.3	contr_1	5.232142857142857
0.00759557468401428	0.0137158604337188	DRN	GLM_0S5.3	contr_1	5.321428571428571
0.00738748248569925	0.0136536459562086	DRN	GLM_0S5.3	contr_1	5.4107142857142865
0.00721108822698004	0.013624806343082	DRN	GLM_0S5.3	contr_1	5.5
0.00707229924237416	0.0136228047740001	DRN	GLM_0S5.3	contr_1	5.5892857142857135
0.00697076881626444	0.0136386734057367	DRN	GLM_0S5.3	contr_1	5.678571428571429
0.00690032405867368	0.0136630834050482	DRN	GLM_0S5.3	contr_1	5.767857142857143
0.00685135055579686	0.0136860909362687	DRN	GLM_0S5.3	contr_1	5.857142857142857
0.0068108362380253	0.0136986392564517	DRN	GLM_0S5.3	contr_1	5.946428571428571
0.0067694994410327	0.0136926726846469	DRN	GLM_0S5.3	contr_1	6.0357142857142865
0.00672615558342629	0.0136617192294564	DRN	GLM_0S5.3	contr_1	6.125
0.00667788635544215	0.0136009832744906	DRN	GLM_0S5.3	contr_1	6.2142857142857135
0.00661794075814369	0.0135065694941189	DRN	GLM_0S5.3	contr_1	6.303571428571429
0.00654352144283532	0.0133771969112244	DRN	GLM_0S5.3	contr_1	6.392857142857142
0.00645569589679032	0.0132151670283201	DRN	GLM_0S5.3	contr_1	6.482142857142858
0.0063592201155512	0.0130241050225403	DRN	GLM_0S5.3	contr_1	6.571428571428571
0.00626286543571161	0.0128085783356092	DRN	GLM_0S5.3	contr_1	6.6607142857142865
0.00617275175826517	0.0125759969748302	DRN	GLM_0S5.3	contr_1	6.75
0.00609421265704777	0.012335640400494	DRN	GLM_0S5.3	contr_1	6.8392857142857135
0.00602892436018982	0.0120977023855988	DRN	GLM_0S5.3	contr_1	6.928571428571429
0.00598106492308614	0.0118732386377235	DRN	GLM_0S5.3	contr_1	7.017857142857142
0.00595389660402052	0.0116741605899898	DRN	GLM_0S5.3	contr_1	7.107142857142858
0.00594814154920325	0.0115128440830004	DRN	GLM_0S5.3	contr_1	7.196428571428571
0.0059566737956653	0.0113995898358702	DRN	GLM_0S5.3	contr_1	7.2857142857142865
0.00597198659492556	0.0113426942047931	DRN	GLM_0S5.3	contr_1	7.375
0.00599968568893505	0.0113473426723946	DRN	GLM_0S5.3	contr_1	7.4642857142857135
0.00605179485949508	0.0114147052498875	DRN	GLM_0S5.3	contr_1	7.553571428571429
0.00614380734910097	0.011541927066759	DRN	GLM_0S5.3	contr_1	7.642857142857142
0.00629183011074881	0.0117226340078999	DRN	GLM_0S5.3	contr_1	7.732142857142858
0.00650499136437601	0.0119472313863844	DRN	GLM_0S5.3	contr_1	7.821428571428571
0.00678592772394532	0.0122041795544089	DRN	GLM_0S5.3	contr_1	7.9107142857142865
0.0071386458646321	0.0124816138291724	DRN	GLM_0S5.3	contr_1	8
