# Supplementary material for: Activity in human dorsal raphe nucleus signals changes in behavioural policy
Source: Nat Commun. 2026 Feb 14;17:1665. doi: 10.1038/s41467-026-68349-9 (PMC12909899; doi:10.1038/s41467-026-68349-9)
Supplement: Supplementary file 4 — Source Data [file 41467_2026_68349_MOESM4_ESM.zip › source_data/fig_S9_B.csv]

subject	region	H1_distance_change
103	dACC_H1	-0.023938644
103	dmPFC_H1	0.029718672
103	latFP_H1	-0.027341088
103	pgACC_H1	0.046526045
103	vpgACC_H1	0.005874506
103	AI_H1	0.001675035
104	dACC_H1	-0.044705167
104	dmPFC_H1	0.015796494
104	latFP_H1	-0.060590809
104	pgACC_H1	0.016398816
104	vpgACC_H1	-0.006122514
104	AI_H1	-0.008446036
106	dACC_H1	-0.068980077
106	dmPFC_H1	-0.076526484
106	latFP_H1	-0.058693515
106	pgACC_H1	-0.026226988
106	vpgACC_H1	0.004508243
106	AI_H1	-0.084488224
107	dACC_H1	-0.005431248
107	dmPFC_H1	0.035189191
107	latFP_H1	0.138177097
107	pgACC_H1	0.002146915
107	vpgACC_H1	-0.005765656
107	AI_H1	0.005386344
109	dACC_H1	0.195947508
109	dmPFC_H1	-0.120058042
109	latFP_H1	0.073599369
109	pgACC_H1	-0.015713257
109	vpgACC_H1	-0.008578708
109	AI_H1	-0.066713164
110	dACC_H1	-6.44717e-4
110	dmPFC_H1	-0.029330561
110	latFP_H1	0.015418821
110	pgACC_H1	-0.04141641
110	vpgACC_H1	-0.044414328
110	AI_H1	-0.086478277
111	dACC_H1	0.002752239
111	dmPFC_H1	-0.0494971
111	latFP_H1	0.114517394
111	pgACC_H1	-0.024342102
111	vpgACC_H1	-0.016146475
111	AI_H1	-0.071282851
114	dACC_H1	0.046798958
114	dmPFC_H1	-0.061585835
114	latFP_H1	-0.016986245
114	pgACC_H1	-0.00912403
114	vpgACC_H1	0.035593512
114	AI_H1	-0.019190021
115	dACC_H1	-0.023123409
115	dmPFC_H1	0.088975565
115	latFP_H1	0.0260855
115	pgACC_H1	0.090614014
115	vpgACC_H1	0.056278693
115	AI_H1	-0.026041606
116	dACC_H1	-0.029347559
116	dmPFC_H1	0.074504659
116	latFP_H1	0.100603501
116	pgACC_H1	0.072076971
116	vpgACC_H1	0.0591848
116	AI_H1	0.024342917
117	dACC_H1	0.001301415
117	dmPFC_H1	-0.028976661
117	latFP_H1	-0.001874765
117	pgACC_H1	0.011669431
117	vpgACC_H1	-0.027800118
117	AI_H1	0.013486415
119	dACC_H1	-0.095377142
119	dmPFC_H1	0.033352711
119	latFP_H1	-0.087250667
119	pgACC_H1	0.096890156
119	vpgACC_H1	0.028598005
119	AI_H1	-0.044354354
121	dACC_H1	0.100071597
121	dmPFC_H1	0.019727707
121	latFP_H1	0.026712547
121	pgACC_H1	-0.064642621
121	vpgACC_H1	5.85976e-4
121	AI_H1	-0.068519882
122	dACC_H1	-0.075397155
122	dmPFC_H1	0.013980871
122	latFP_H1	-0.024316839
122	pgACC_H1	0.006710261
122	vpgACC_H1	-0.005723368
122	AI_H1	0.066540823
123	dACC_H1	-0.14432851
123	dmPFC_H1	0.017797306
123	latFP_H1	-0.014179866
123	pgACC_H1	0.001268484
123	vpgACC_H1	0.001480681
123	AI_H1	-0.033850157
124	dACC_H1	-0.045465194
124	dmPFC_H1	-0.060637441
124	latFP_H1	-0.090520172
124	pgACC_H1	-0.005541664
124	vpgACC_H1	-0.021699937
124	AI_H1	-0.012712674
125	dACC_H1	-0.025891686
125	dmPFC_H1	-0.00534331
125	latFP_H1	0.008408514
125	pgACC_H1	0.021342674
125	vpgACC_H1	0.089880592
125	AI_H1	-0.153028803
128	dACC_H1	0.027888014
128	dmPFC_H1	-0.037531801
128	latFP_H1	-0.019596811
128	pgACC_H1	0.018099237
128	vpgACC_H1	0.061970605
128	AI_H1	0.072860356
130	dACC_H1	-0.088068317
130	dmPFC_H1	-0.126968283
130	latFP_H1	-0.097511113
130	pgACC_H1	0.03761895
130	vpgACC_H1	0.002471458
130	AI_H1	0.010706714
131	dACC_H1	-0.037621293
131	dmPFC_H1	-0.060329404
131	latFP_H1	-0.017549615
131	pgACC_H1	0.006847925
131	vpgACC_H1	3.20439e-4
131	AI_H1	0.004210052
132	dACC_H1	-0.012638942
132	dmPFC_H1	0.053144899
132	latFP_H1	0.162425025
132	pgACC_H1	-0.053452381
132	vpgACC_H1	0.054639395
132	AI_H1	-0.063152052
133	dACC_H1	0.022904962
133	dmPFC_H1	-0.060221899
133	latFP_H1	-0.003890781
133	pgACC_H1	0.008072453
133	vpgACC_H1	-0.020231827
133	AI_H1	0.025397926
135	dACC_H1	0.090453313
135	dmPFC_H1	-0.068876085
135	latFP_H1	-0.125974616
135	pgACC_H1	0.010369273
135	vpgACC_H1	0.071184682
135	AI_H1	-0.041545793
