# Supplementary material for: Activity in human dorsal raphe nucleus signals changes in behavioural policy
Source: Nat Commun. 2026 Feb 14;17:1665. doi: 10.1038/s41467-026-68349-9 (PMC12909899; doi:10.1038/s41467-026-68349-9)
Supplement: Supplementary file 4 — Source Data [file 41467_2026_68349_MOESM4_ESM.zip › source_data/fig_S9_C.csv]

subject	region	H2_distance_change
103	dACC_H2	-0.033264522
103	dmPFC_H2	-0.052486087
103	latFP_H2	0.006862753
103	pgACC_H2	-0.078044511
103	vpgACC_H2	-0.124838457
103	AI_H2	0.029872658
104	dACC_H2	0.041838137
104	dmPFC_H2	0.099194436
104	latFP_H2	0.058997245
104	pgACC_H2	0.046774292
104	vpgACC_H2	0.005902209
104	AI_H2	0.007460454
106	dACC_H2	0.031676658
106	dmPFC_H2	0.015450109
106	latFP_H2	-0.085621853
106	pgACC_H2	-0.078232362
106	vpgACC_H2	-0.03099047
106	AI_H2	-0.015063188
107	dACC_H2	-0.010002553
107	dmPFC_H2	-0.010493612
107	latFP_H2	-0.033077882
107	pgACC_H2	-0.031720754
107	vpgACC_H2	-0.022214768
107	AI_H2	-0.044756334
109	dACC_H2	-0.246412349
109	dmPFC_H2	-0.134685368
109	latFP_H2	-0.067698361
109	pgACC_H2	-0.149852896
109	vpgACC_H2	0.009375488
109	AI_H2	-0.163184339
110	dACC_H2	0.107379322
110	dmPFC_H2	-0.030565466
110	latFP_H2	0.033747524
110	pgACC_H2	0.121037357
110	vpgACC_H2	0.034591859
110	AI_H2	0.101164466
111	dACC_H2	-0.127455663
111	dmPFC_H2	0.06730156
111	latFP_H2	-0.009309031
111	pgACC_H2	0.002751735
111	vpgACC_H2	0.007680081
111	AI_H2	-0.132296994
114	dACC_H2	-0.012884655
114	dmPFC_H2	-0.048042095
114	latFP_H2	0.003814387
114	pgACC_H2	0.030790121
114	vpgACC_H2	-0.011089524
114	AI_H2	0.041922175
115	dACC_H2	0.133810262
115	dmPFC_H2	0.061646873
115	latFP_H2	-0.018640751
115	pgACC_H2	0.159915847
115	vpgACC_H2	0.058435346
115	AI_H2	0.04511277
116	dACC_H2	0.002620789
116	dmPFC_H2	-0.008511238
116	latFP_H2	-0.123904864
116	pgACC_H2	-0.039524567
116	vpgACC_H2	-0.089506927
116	AI_H2	-0.015106921
117	dACC_H2	0.001947417
117	dmPFC_H2	-0.088476815
117	latFP_H2	-0.051400158
117	pgACC_H2	-0.005861131
117	vpgACC_H2	0.011402486
117	AI_H2	0.03304627
119	dACC_H2	-0.028851479
119	dmPFC_H2	-0.116507181
119	latFP_H2	-0.14337782
119	pgACC_H2	-0.002888483
119	vpgACC_H2	-0.060985495
119	AI_H2	-0.078492041
121	dACC_H2	-0.008677803
121	dmPFC_H2	-0.029215786
121	latFP_H2	-0.027558566
121	pgACC_H2	-0.07270349
121	vpgACC_H2	-0.050500874
121	AI_H2	0.003129523
122	dACC_H2	-0.162722077
122	dmPFC_H2	0.039808411
122	latFP_H2	-0.15013163
122	pgACC_H2	0.02152194
122	vpgACC_H2	5.40476e-4
122	AI_H2	-0.086981902
123	dACC_H2	-0.14132164
123	dmPFC_H2	-0.080528909
123	latFP_H2	0.031024991
123	pgACC_H2	-0.060351733
123	vpgACC_H2	-0.073293763
123	AI_H2	-0.109932153
124	dACC_H2	0.182226647
124	dmPFC_H2	0.00804051
124	latFP_H2	0.100781229
124	pgACC_H2	-0.06309672
124	vpgACC_H2	0.073442691
124	AI_H2	-0.087470773
125	dACC_H2	0.003399333
125	dmPFC_H2	-0.043600296
125	latFP_H2	0.14926932
125	pgACC_H2	-0.032001553
125	vpgACC_H2	-0.12834265
125	AI_H2	0.041608211
128	dACC_H2	0.009855686
128	dmPFC_H2	-0.057175638
128	latFP_H2	0.079962224
128	pgACC_H2	-0.044949444
128	vpgACC_H2	-0.005897501
128	AI_H2	-0.004061572
130	dACC_H2	0.107548818
130	dmPFC_H2	0.14474186
130	latFP_H2	-0.022465177
130	pgACC_H2	-0.039450946
130	vpgACC_H2	0.085037764
130	AI_H2	0.065753809
131	dACC_H2	-0.036787758
131	dmPFC_H2	0.109599299
131	latFP_H2	0.010026721
131	pgACC_H2	-0.013449384
131	vpgACC_H2	0.029041479
131	AI_H2	0.027270637
132	dACC_H2	-0.007063334
132	dmPFC_H2	0.098164937
132	latFP_H2	0.085755584
132	pgACC_H2	0.087758335
132	vpgACC_H2	0.042892897
132	AI_H2	0.02786309
133	dACC_H2	-0.030236
133	dmPFC_H2	-0.004783313
133	latFP_H2	-0.094208073
133	pgACC_H2	-0.032299389
133	vpgACC_H2	-0.068480309
133	AI_H2	-0.062226308
135	dACC_H2	-0.033349077
135	dmPFC_H2	0.0013747
135	latFP_H2	0.009140288
135	pgACC_H2	-0.102287359
135	vpgACC_H2	-0.077273158
135	AI_H2	0.006661325
