# Supplementary material for: Activity in human dorsal raphe nucleus signals changes in behavioural policy
Source: Nat Commun. 2026 Feb 14;17:1665. doi: 10.1038/s41467-026-68349-9 (PMC12909899; doi:10.1038/s41467-026-68349-9)
Supplement: Supplementary file 4 — Source Data [file 41467_2026_68349_MOESM4_ESM.zip › source_data/fig_S9_A_ii.csv]

subject	p_accept_10_diff	AI_H1	constant
103	0.058516196	0.001675035	1
104	0.395238095	-0.008446036	1
106	0.104774536	-0.084488224	1
107	0.161220044	0.005386344	1
109	-0.27090301	-0.066713164	1
110	0.151851852	-0.086478277	1
111	-0.288461538	-0.071282851	1
114	0.187782805	-0.019190021	1
115	0.160326087	-0.026041606	1
116	0.126344086	0.024342917	1
117	0.087533156	0.013486415	1
119	-0.096774194	-0.044354354	1
121	0.165517241	-0.068519882	1
122	-0.081081081	0.066540823	1
123	0	-0.033850157	1
124	0.101648352	-0.012712674	1
125	0.26674938	-0.153028803	1
128	-0.10962963	0.072860356	1
130	0.058823529	0.010706714	1
131	0.146583851	0.004210052	1
132	-0.074074074	-0.063152052	1
133	-0.056451613	0.025397926	1
135	0.002962963	-0.041545793	1
