# Supplementary material for: Activity in human dorsal raphe nucleus signals changes in behavioural policy
Source: Nat Commun. 2026 Feb 14;17:1665. doi: 10.1038/s41467-026-68349-9 (PMC12909899; doi:10.1038/s41467-026-68349-9)
Supplement: Supplementary file 4 — Source Data [file 41467_2026_68349_MOESM4_ESM.zip › source_data/fig_S5_D_i.csv]

m	se	region	glm	contrast	timepoint
0.0042152406657984	0.0147844435282351	DRN	GLM_0S5.4	contr_1	-2
0.00674228820926983	0.0150087657191382	DRN	GLM_0S5.4	contr_1	-1.9107142857142858
0.00933241819190929	0.0151925650002506	DRN	GLM_0S5.4	contr_1	-1.8214285714285714
0.0119387163076127	0.0153318350052688	DRN	GLM_0S5.4	contr_1	-1.7321428571428572
0.0145245739270733	0.0154241511322434	DRN	GLM_0S5.4	contr_1	-1.6428571428571428
0.0170548570675737	0.0154705190200514	DRN	GLM_0S5.4	contr_1	-1.5535714285714286
0.0194832807891276	0.0154738173674248	DRN	GLM_0S5.4	contr_1	-1.4642857142857144
0.0217560287396186	0.0154388227539296	DRN	GLM_0S5.4	contr_1	-1.375
0.0238250613004931	0.0153714952919436	DRN	GLM_0S5.4	contr_1	-1.2857142857142858
0.0256496807068591	0.0152796638053361	DRN	GLM_0S5.4	contr_1	-1.1964285714285714
0.0271910689017222	0.0151744012665047	DRN	GLM_0S5.4	contr_1	-1.1071428571428572
0.0284133293475003	0.0150677355973859	DRN	GLM_0S5.4	contr_1	-1.0178571428571428
0.0292942421535863	0.0149705910360679	DRN	GLM_0S5.4	contr_1	-0.9285714285714286
0.0298225458206932	0.0148926493517354	DRN	GLM_0S5.4	contr_1	-0.8392857142857142
0.0299963982805939	0.0148422949303233	DRN	GLM_0S5.4	contr_1	-0.75
0.0298239134622717	0.014825153641532	DRN	GLM_0S5.4	contr_1	-0.6607142857142858
0.0293162085088214	0.0148443818594415	DRN	GLM_0S5.4	contr_1	-0.5714285714285716
0.028492773296535	0.0148999772655621	DRN	GLM_0S5.4	contr_1	-0.4821428571428572
0.0273818236181181	0.0149882851831864	DRN	GLM_0S5.4	contr_1	-0.3928571428571428
0.0260174693780941	0.0151038757215241	DRN	GLM_0S5.4	contr_1	-0.3035714285714284
0.0244442475732699	0.0152403819748439	DRN	GLM_0S5.4	contr_1	-0.2142857142857142
0.0227060374404115	0.0153887748074909	DRN	GLM_0S5.4	contr_1	-0.125
0.0208470840644125	0.0155364390945284	DRN	GLM_0S5.4	contr_1	-0.03571428571428581
0.0189026390397969	0.015669158984375	DRN	GLM_0S5.4	contr_1	0.05357142857142838
0.016899849923013	0.0157722423888186	DRN	GLM_0S5.4	contr_1	0.1428571428571428
0.0148669365420305	0.0158320450687726	DRN	GLM_0S5.4	contr_1	0.2321428571428572
0.0128437297938491	0.0158379081400781	DRN	GLM_0S5.4	contr_1	0.3214285714285716
0.0108777521114728	0.0157827877403995	DRN	GLM_0S5.4	contr_1	0.4107142857142856
0.00901297961833725	0.0156625577196885	DRN	GLM_0S5.4	contr_1	0.5
0.00728978686360223	0.0154758620811658	DRN	GLM_0S5.4	contr_1	0.5892857142857144
0.00575197281049422	0.0152237757628741	DRN	GLM_0S5.4	contr_1	0.6785714285714284
0.00444110564250183	0.0149110404526542	DRN	GLM_0S5.4	contr_1	0.7678571428571432
0.00338507462902062	0.0145475846465853	DRN	GLM_0S5.4	contr_1	0.8571428571428568
0.00260250709384146	0.0141458077613491	DRN	GLM_0S5.4	contr_1	0.9464285714285716
0.00210360585726669	0.0137207093178388	DRN	GLM_0S5.4	contr_1	1.0357142857142856
0.00189086955637009	0.0132902492838734	DRN	GLM_0S5.4	contr_1	1.125
0.00196680165066921	0.0128737796599428	DRN	GLM_0S5.4	contr_1	1.2142857142857144
0.00232747088597328	0.0124911338565337	DRN	GLM_0S5.4	contr_1	1.3035714285714284
0.00296177158227278	0.0121613610695798	DRN	GLM_0S5.4	contr_1	1.3928571428571432
0.00385260899805815	0.0119019678487808	DRN	GLM_0S5.4	contr_1	1.4821428571428568
0.00497199353620728	0.0117268495258446	DRN	GLM_0S5.4	contr_1	1.5714285714285716
0.00628922394333903	0.0116457527518636	DRN	GLM_0S5.4	contr_1	1.6607142857142856
0.00777524682466327	0.0116625210213344	DRN	GLM_0S5.4	contr_1	1.75
0.00940782529537169	0.0117733880200622	DRN	GLM_0S5.4	contr_1	1.8392857142857144
0.0111696245286054	0.0119668216221712	DRN	GLM_0S5.4	contr_1	1.9285714285714284
0.0130410634175787	0.0122242673577068	DRN	GLM_0S5.4	contr_1	2.0178571428571432
0.0149914713063388	0.0125224115117998	DRN	GLM_0S5.4	contr_1	2.1071428571428568
0.016983523095422	0.0128380767488295	DRN	GLM_0S5.4	contr_1	2.196428571428571
0.0189802491726779	0.0131518668312948	DRN	GLM_0S5.4	contr_1	2.2857142857142856
0.0209452434826331	0.0134478619754075	DRN	GLM_0S5.4	contr_1	2.375
0.0228354929574312	0.0137137799669303	DRN	GLM_0S5.4	contr_1	2.4642857142857144
0.0246075866138109	0.0139393146506154	DRN	GLM_0S5.4	contr_1	2.553571428571429
0.026228154575309	0.0141196649720088	DRN	GLM_0S5.4	contr_1	2.6428571428571432
0.0276716997009185	0.014253842912424	DRN	GLM_0S5.4	contr_1	2.7321428571428568
0.0289170642024293	0.0143424301386979	DRN	GLM_0S5.4	contr_1	2.821428571428571
0.0299451174542126	0.0143865874079733	DRN	GLM_0S5.4	contr_1	2.9107142857142856
0.0307352520550839	0.0143897470019412	DRN	GLM_0S5.4	contr_1	3
0.0312727437234717	0.0143585360021095	DRN	GLM_0S5.4	contr_1	3.0892857142857135
0.0315491604363468	0.0143009516147579	DRN	GLM_0S5.4	contr_1	3.178571428571429
0.0315644487510572	0.0142254648485369	DRN	GLM_0S5.4	contr_1	3.2678571428571432
0.0313297680011109	0.0141425424504572	DRN	GLM_0S5.4	contr_1	3.3571428571428568
0.0308595701729732	0.0140616140010462	DRN	GLM_0S5.4	contr_1	3.446428571428571
0.0301668570646618	0.0139901403998283	DRN	GLM_0S5.4	contr_1	3.5357142857142865
0.0292616494415873	0.0139327633963525	DRN	GLM_0S5.4	contr_1	3.625
0.0281493049080506	0.0138909829451054	DRN	GLM_0S5.4	contr_1	3.7142857142857135
0.0268368780262936	0.013864013367383	DRN	GLM_0S5.4	contr_1	3.803571428571429
0.0253414581162032	0.0138503038508915	DRN	GLM_0S5.4	contr_1	3.8928571428571432
0.0236859722755006	0.0138474802275257	DRN	GLM_0S5.4	contr_1	3.9821428571428568
0.0218962936269538	0.0138516723695573	DRN	GLM_0S5.4	contr_1	4.071428571428571
0.0200011357178434	0.0138585038699136	DRN	GLM_0S5.4	contr_1	4.1607142857142865
0.0180354043602418	0.0138628312459889	DRN	GLM_0S5.4	contr_1	4.25
0.0160342057160775	0.0138589577551069	DRN	GLM_0S5.4	contr_1	4.3392857142857135
0.0140285751319063	0.0138420944016941	DRN	GLM_0S5.4	contr_1	4.428571428571429
0.0120434607331229	0.0138085545287964	DRN	GLM_0S5.4	contr_1	4.517857142857143
0.0101028729534144	0.0137558250975385	DRN	GLM_0S5.4	contr_1	4.607142857142857
0.00823399390735483	0.0136842167502012	DRN	GLM_0S5.4	contr_1	4.696428571428571
0.00646639083048289	0.0135956238894025	DRN	GLM_0S5.4	contr_1	4.7857142857142865
0.00482371306164576	0.0134926742599164	DRN	GLM_0S5.4	contr_1	4.875
0.0033257870305393	0.0133788445623052	DRN	GLM_0S5.4	contr_1	4.9642857142857135
0.00198443293832691	0.0132587391945948	DRN	GLM_0S5.4	contr_1	5.053571428571429
8.01575986309236e-4	0.0131385577528874	DRN	GLM_0S5.4	contr_1	5.142857142857143
-2.22943422171073e-4	0.0130245880609956	DRN	GLM_0S5.4	contr_1	5.232142857142857
-0.00108900366841282	0.012920897809916	DRN	GLM_0S5.4	contr_1	5.321428571428571
-0.00179616467178155	0.0128293712604229	DRN	GLM_0S5.4	contr_1	5.4107142857142865
-0.00233865274798126	0.0127495454926041	DRN	GLM_0S5.4	contr_1	5.5
-0.00271224440322204	0.0126806586453944	DRN	GLM_0S5.4	contr_1	5.5892857142857135
-0.00292260614472067	0.0126228391242474	DRN	GLM_0S5.4	contr_1	5.678571428571429
-0.00297946060285716	0.0125769667157407	DRN	GLM_0S5.4	contr_1	5.767857142857143
-0.00289591793555506	0.0125444443081376	DRN	GLM_0S5.4	contr_1	5.857142857142857
-0.00268956797614224	0.0125268693552496	DRN	GLM_0S5.4	contr_1	5.946428571428571
-0.0023820960219845	0.0125271989987931	DRN	GLM_0S5.4	contr_1	6.0357142857142865
-0.0019926440510894	0.012548958752106	DRN	GLM_0S5.4	contr_1	6.125
-0.00153883812431817	0.0125946830080555	DRN	GLM_0S5.4	contr_1	6.2142857142857135
-0.00103349510952555	0.0126655127481697	DRN	GLM_0S5.4	contr_1	6.303571428571429
-4.88581562355773e-4	0.012761819001219	DRN	GLM_0S5.4	contr_1	6.392857142857142
8.07618656682271e-5	0.0128831629137368	DRN	GLM_0S5.4	contr_1	6.482142857142858
6.58231666162074e-4	0.0130283521608668	DRN	GLM_0S5.4	contr_1	6.571428571428571
0.00123235284573065	0.0131960075377808	DRN	GLM_0S5.4	contr_1	6.6607142857142865
0.00179050911953855	0.0133820209131164	DRN	GLM_0S5.4	contr_1	6.75
0.002323411670383	0.0135804922623797	DRN	GLM_0S5.4	contr_1	6.8392857142857135
0.00282743439015442	0.0137862397084663	DRN	GLM_0S5.4	contr_1	6.928571428571429
0.00330002413173813	0.0139954649707693	DRN	GLM_0S5.4	contr_1	7.017857142857142
0.0037380426286374	0.0142060131848818	DRN	GLM_0S5.4	contr_1	7.107142857142858
0.00413872570646814	0.0144157992910059	DRN	GLM_0S5.4	contr_1	7.196428571428571
0.00449518822999795	0.0146219917504335	DRN	GLM_0S5.4	contr_1	7.2857142857142865
0.00480253934370265	0.0148199480666974	DRN	GLM_0S5.4	contr_1	7.375
0.00506494997856075	0.0150037552817595	DRN	GLM_0S5.4	contr_1	7.4642857142857135
0.00528629500325756	0.015169141522745	DRN	GLM_0S5.4	contr_1	7.553571428571429
0.00547107574722482	0.0153146963655809	DRN	GLM_0S5.4	contr_1	7.642857142857142
0.00562552394532994	0.0154413771194732	DRN	GLM_0S5.4	contr_1	7.732142857142858
0.0057574336337945	0.0155500754751586	DRN	GLM_0S5.4	contr_1	7.821428571428571
0.00587093313759493	0.0156410887746661	DRN	GLM_0S5.4	contr_1	7.9107142857142865
0.00596693385129667	0.0157142557685047	DRN	GLM_0S5.4	contr_1	8
