# Supplementary material for: Activity in human dorsal raphe nucleus signals changes in behavioural policy
Source: Nat Commun. 2026 Feb 14;17:1665. doi: 10.1038/s41467-026-68349-9 (PMC12909899; doi:10.1038/s41467-026-68349-9)
Supplement: Supplementary file 4 — Source Data [file 41467_2026_68349_MOESM4_ESM.zip › source_data/fig_5_C_ii_nonadaptive.csv]

mean_split	opt_1	opt_2	env	mean_d_val
non-adaptive	low	low	poor	NA
non-adaptive	low	low	rich	NA
non-adaptive	low	mid	poor	0.9541105378888889
non-adaptive	low	mid	rich	0.9527545061111111
non-adaptive	low	high	poor	NA
non-adaptive	low	high	rich	NA
non-adaptive	mid	low	poor	0.9541105378888889
non-adaptive	mid	low	rich	0.9527545061111111
non-adaptive	mid	mid	poor	NA
non-adaptive	mid	mid	rich	NA
non-adaptive	mid	high	poor	1.004903246
non-adaptive	mid	high	rich	0.9196192534444444
non-adaptive	high	low	poor	NA
non-adaptive	high	low	rich	NA
non-adaptive	high	mid	poor	1.004903246
non-adaptive	high	mid	rich	0.9196192534444444
non-adaptive	high	high	poor	NA
non-adaptive	high	high	rich	NA
