# Supplementary material for: Activity in human dorsal raphe nucleus signals changes in behavioural policy
Source: Nat Commun. 2026 Feb 14;17:1665. doi: 10.1038/s41467-026-68349-9 (PMC12909899; doi:10.1038/s41467-026-68349-9)
Supplement: Supplementary file 4 — Source Data [file 41467_2026_68349_MOESM4_ESM.zip › source_data/fig_3_D_i.csv]

subject	mag	switch_type	switch_rate	switch_rate_percent	facet_label
103	10	Purs.	0.2692307692307693	26.923076923076927	Poor-env.
103	10	Rej.	0.25925925925925924	25.925925925925924	Poor-env.
104	10	Purs.	0.23809523809523805	23.809523809523807	Poor-env.
104	10	Rej.	0.20930232558139536	20.930232558139537	Poor-env.
105	10	Purs.	0.1379310344827586	13.79310344827586	Poor-env.
105	10	Rej.	0.10344827586206898	10.344827586206899	Poor-env.
106	10	Purs.	0.1851851851851852	18.51851851851852	Poor-env.
106	10	Rej.	0.20689655172413793	20.689655172413794	Poor-env.
107	10	Purs.	0.1875	18.75	Poor-env.
107	10	Rej.	0.1428571428571429	14.28571428571429	Poor-env.
109	10	Purs.	0.25	25	Poor-env.
109	10	Rej.	0.30434782608695654	30.434782608695656	Poor-env.
110	10	Purs.	0.25925925925925924	25.925925925925924	Poor-env.
110	10	Rej.	0.25925925925925924	25.925925925925924	Poor-env.
111	10	Purs.	0.15384615384615385	15.384615384615385	Poor-env.
111	10	Rej.	0.125	12.5	Poor-env.
112	10	Purs.	0	0	Poor-env.
112	10	Rej.	0	0	Poor-env.
114	10	Purs.	0.08695652173913047	8.695652173913047	Poor-env.
114	10	Rej.	0.03999999999999999	3.9999999999999987	Poor-env.
115	10	Purs.	0.25806451612903225	25.806451612903224	Poor-env.
115	10	Rej.	0.1875	18.75	Poor-env.
116	10	Purs.	0.16216216216216214	16.216216216216214	Poor-env.
116	10	Rej.	0.11111111111111106	11.111111111111107	Poor-env.
117	10	Purs.	0.1739130434782609	17.39130434782609	Poor-env.
117	10	Rej.	0.15384615384615385	15.384615384615385	Poor-env.
118	10	Purs.	0	0	Poor-env.
118	10	Rej.	0	0	Poor-env.
119	10	Purs.	0.1	10	Poor-env.
119	10	Rej.	0.09375	9.375	Poor-env.
121	10	Purs.	0.037037037037037035	3.7037037037037033	Poor-env.
121	10	Rej.	0.03448275862068965	3.448275862068965	Poor-env.
122	10	Purs.	0.057142857142857134	5.7142857142857135	Poor-env.
122	10	Rej.	0.05405405405405406	5.405405405405405	Poor-env.
123	10	Purs.	0.03846153846153847	3.846153846153847	Poor-env.
123	10	Rej.	0.03846153846153847	3.846153846153847	Poor-env.
124	10	Purs.	0.19230769230769232	19.230769230769234	Poor-env.
124	10	Rej.	0.15384615384615388	15.384615384615389	Poor-env.
125	10	Purs.	0.20689655172413796	20.689655172413797	Poor-env.
125	10	Rej.	0.20689655172413796	20.689655172413797	Poor-env.
126	10	Purs.	0.3548387096774194	35.483870967741936	Poor-env.
126	10	Rej.	0.2903225806451613	29.03225806451613	Poor-env.
128	10	Purs.	0.20833333333333331	20.833333333333332	Poor-env.
128	10	Rej.	0.17391304347826086	17.391304347826086	Poor-env.
130	10	Purs.	0.1818181818181818	18.18181818181818	Poor-env.
130	10	Rej.	0.2121212121212121	21.21212121212121	Poor-env.
131	10	Purs.	0.0625	6.25	Poor-env.
131	10	Rej.	0.02941176470588235	2.941176470588235	Poor-env.
132	10	Purs.	0.25	25	Poor-env.
132	10	Rej.	0.1764705882352941	17.64705882352941	Poor-env.
133	10	Purs.	0.11999999999999998	11.999999999999998	Poor-env.
133	10	Rej.	0.1428571428571429	14.28571428571429	Poor-env.
135	10	Purs.	0.04166666666666668	4.166666666666668	Poor-env.
135	10	Rej.	0.03703703703703705	3.703703703703705	Poor-env.
