# Supplementary material for: Activity in human dorsal raphe nucleus signals changes in behavioural policy
Source: Nat Commun. 2026 Feb 14;17:1665. doi: 10.1038/s41467-026-68349-9 (PMC12909899; doi:10.1038/s41467-026-68349-9)
Supplement: Supplementary file 4 — Source Data [file 41467_2026_68349_MOESM4_ESM.zip › source_data/fig_4_D_iv.csv]

GLM	contrast	timelock	region	peak	facet_label
GLM_04.2a	contr1	offer-timelocked	DRN	0.12994580444682	(iv)
GLM_04.2a	contr1	offer-timelocked	DRN	-0.00957037935306364	(iv)
GLM_04.2a	contr1	offer-timelocked	DRN	-0.0359278493323242	(iv)
GLM_04.2a	contr1	offer-timelocked	DRN	0.0712521920648263	(iv)
GLM_04.2a	contr1	offer-timelocked	DRN	-0.0705435956533345	(iv)
GLM_04.2a	contr1	offer-timelocked	DRN	0.290867173501329	(iv)
GLM_04.2a	contr1	offer-timelocked	DRN	0.0557146474423247	(iv)
GLM_04.2a	contr1	offer-timelocked	DRN	-0.0150085793160537	(iv)
GLM_04.2a	contr1	offer-timelocked	DRN	0	(iv)
GLM_04.2a	contr1	offer-timelocked	DRN	-0.295451709471305	(iv)
GLM_04.2a	contr1	offer-timelocked	DRN	0.466450571586544	(iv)
GLM_04.2a	contr1	offer-timelocked	DRN	0.0835404126600722	(iv)
GLM_04.2a	contr1	offer-timelocked	DRN	0.0508860173241551	(iv)
GLM_04.2a	contr1	offer-timelocked	DRN	0	(iv)
GLM_04.2a	contr1	offer-timelocked	DRN	0.104104721738262	(iv)
GLM_04.2a	contr1	offer-timelocked	DRN	0.283813184128727	(iv)
GLM_04.2a	contr1	offer-timelocked	DRN	0.276875053840222	(iv)
GLM_04.2a	contr1	offer-timelocked	DRN	0.0293960845538821	(iv)
GLM_04.2a	contr1	offer-timelocked	DRN	0.0824085849113954	(iv)
GLM_04.2a	contr1	offer-timelocked	DRN	-0.0110923150918667	(iv)
GLM_04.2a	contr1	offer-timelocked	DRN	-0.0926752157455587	(iv)
GLM_04.2a	contr1	offer-timelocked	DRN	0.0371045004870935	(iv)
GLM_04.2a	contr1	offer-timelocked	DRN	-0.0877481794645878	(iv)
GLM_04.2a	contr1	offer-timelocked	DRN	0.217713160233995	(iv)
GLM_04.2a	contr1	offer-timelocked	DRN	0.177297220027057	(iv)
GLM_04.2a	contr1	offer-timelocked	DRN	0.0565028181849779	(iv)
GLM_04.2a	contr1	offer-timelocked	DRN	0.52363857291599	(iv)
GLM_04.2a_low	contr1	offer-timelocked	DRN	0.0494862643998543	(iv)
GLM_04.2a_low	contr1	offer-timelocked	DRN	-0.0962721349081962	(iv)
GLM_04.2a_low	contr1	offer-timelocked	DRN	0.221134099272366	(iv)
GLM_04.2a_low	contr1	offer-timelocked	DRN	0.0626106997958074	(iv)
GLM_04.2a_low	contr1	offer-timelocked	DRN	0	(iv)
GLM_04.2a_low	contr1	offer-timelocked	DRN	0.0300293248570449	(iv)
GLM_04.2a_low	contr1	offer-timelocked	DRN	0.0472398414008426	(iv)
GLM_04.2a_low	contr1	offer-timelocked	DRN	-0.134551095640384	(iv)
GLM_04.2a_low	contr1	offer-timelocked	DRN	-0.00690945048388852	(iv)
GLM_04.2a_low	contr1	offer-timelocked	DRN	0	(iv)
GLM_04.2a_low	contr1	offer-timelocked	DRN	0	(iv)
GLM_04.2a_low	contr1	offer-timelocked	DRN	0.111672531368855	(iv)
GLM_04.2a_low	contr1	offer-timelocked	DRN	-0.0672946335031391	(iv)
GLM_04.2a_low	contr1	offer-timelocked	DRN	0.110177690890532	(iv)
GLM_04.2a_low	contr1	offer-timelocked	DRN	-0.171579108915965	(iv)
GLM_04.2a_low	contr1	offer-timelocked	DRN	-0.0440381524860393	(iv)
GLM_04.2a_low	contr1	offer-timelocked	DRN	-0.0824255601172153	(iv)
GLM_04.2a_low	contr1	offer-timelocked	DRN	-0.109577550694874	(iv)
GLM_04.2a_low	contr1	offer-timelocked	DRN	-0.0139229434488083	(iv)
GLM_04.2a_low	contr1	offer-timelocked	DRN	-0.0447104046511861	(iv)
GLM_04.2a_low	contr1	offer-timelocked	DRN	-0.0280674217401496	(iv)
GLM_04.2a_low	contr1	offer-timelocked	DRN	0	(iv)
GLM_04.2a_low	contr1	offer-timelocked	DRN	0.145157570899351	(iv)
GLM_04.2a_low	contr1	offer-timelocked	DRN	0.123218517211022	(iv)
GLM_04.2a_low	contr1	offer-timelocked	DRN	-0.210890978565331	(iv)
GLM_04.2a_low	contr1	offer-timelocked	DRN	-0.232308094888918	(iv)
GLM_04.2a_low	contr1	offer-timelocked	DRN	0.0304853254892075	(iv)
