# Supplementary material for: Activity in human dorsal raphe nucleus signals changes in behavioural policy
Source: Nat Commun. 2026 Feb 14;17:1665. doi: 10.1038/s41467-026-68349-9 (PMC12909899; doi:10.1038/s41467-026-68349-9)
Supplement: Supplementary file 4 — Source Data [file 41467_2026_68349_MOESM4_ESM.zip › source_data/fig_2_B_i.csv]

env	trial_n_block	mag_factor	m
poor	1	10-points	49.152542372881356
poor	2	10-points	43.24324324324324
poor	3	10-points	56.41025641025641
poor	4	10-points	55.00000000000001
poor	5	10-points	63.26530612244898
poor	6	10-points	54.54545454545454
poor	7	10-points	62.5
poor	8	10-points	75.47169811320755
poor	9	10-points	72.3404255319149
poor	10	10-points	76.59574468085107
poor	11	10-points	75.67567567567568
poor	12	10-points	43.75
poor	13	10-points	61.53846153846154
poor	14	10-points	66.66666666666666
poor	15	10-points	63.829787234042556
poor	16	10-points	73.58490566037736
poor	17	10-points	57.14285714285714
poor	18	10-points	64.28571428571429
poor	19	10-points	56.25
poor	20	10-points	64.28571428571429
poor	21	10-points	25
poor	22	10-points	0
rich	1	10-points	63.1578947368421
rich	2	10-points	59.61538461538461
rich	3	10-points	63.04347826086957
rich	4	10-points	63.829787234042556
rich	5	10-points	55.73770491803278
rich	6	10-points	57.14285714285714
rich	7	10-points	55.55555555555556
rich	8	10-points	38.297872340425535
rich	9	10-points	48.64864864864865
rich	10	10-points	54.166666666666664
rich	11	10-points	60.78431372549019
rich	12	10-points	47.91666666666667
rich	13	10-points	50
rich	14	10-points	54.347826086956516
rich	15	10-points	60.71428571428571
rich	16	10-points	53.84615384615385
rich	17	10-points	41.17647058823529
rich	18	10-points	33.33333333333333
rich	19	10-points	0
rich	20	10-points	0
