# Supplementary material for: Activity in human dorsal raphe nucleus signals changes in behavioural policy
Source: Nat Commun. 2026 Feb 14;17:1665. doi: 10.1038/s41467-026-68349-9 (PMC12909899; doi:10.1038/s41467-026-68349-9)
Supplement: Supplementary file 4 — Source Data [file 41467_2026_68349_MOESM4_ESM.zip › source_data/fig_4_C_ii.csv]

m	se	region	glm	contrast	timepoint
0.00675549678327183	0.0118110513282628	DRN	GLM_04.1b	contr_1	-2
0.00582875978297404	0.0118683717597574	DRN	GLM_04.1b	contr_1	-1.9107142857142858
0.0049268222777383	0.0119182809962877	DRN	GLM_04.1b	contr_1	-1.8214285714285714
0.00407618996365277	0.0119632287584557	DRN	GLM_04.1b	contr_1	-1.7321428571428572
0.00329927133310016	0.012007030739584	DRN	GLM_04.1b	contr_1	-1.6428571428571428
0.00261498342074745	0.0120537813522997	DRN	GLM_04.1b	contr_1	-1.5535714285714286
0.00203118676846797	0.012109234270441799	DRN	GLM_04.1b	contr_1	-1.4642857142857144
0.00154679506306877	0.0121789538336104	DRN	GLM_04.1b	contr_1	-1.375
0.00116333687447505	0.012266865918136	DRN	GLM_04.1b	contr_1	-1.2857142857142858
8.75322469036902e-4	0.0123758461538209	DRN	GLM_04.1b	contr_1	-1.1964285714285714
6.74308571496616e-4	0.012507382123082	DRN	GLM_04.1b	contr_1	-1.1071428571428572
5.42574264402946e-4	0.0126603293208335	DRN	GLM_04.1b	contr_1	-1.0178571428571428
4.63896825092573e-4	0.0128323014265751	DRN	GLM_04.1b	contr_1	-0.9285714285714286
4.28156479301998e-4	0.0130207552090561	DRN	GLM_04.1b	contr_1	-0.8392857142857142
4.26254927655679e-4	0.0132231640071866	DRN	GLM_04.1b	contr_1	-0.75
4.51524938004135e-4	0.0134367011205759	DRN	GLM_04.1b	contr_1	-0.6607142857142858
4.93883861366977e-4	0.0136573719002501	DRN	GLM_04.1b	contr_1	-0.5714285714285716
5.43520657450612e-4	0.0138801112031767	DRN	GLM_04.1b	contr_1	-0.4821428571428572
5.91926008806384e-4	0.0141002027425294	DRN	GLM_04.1b	contr_1	-0.3928571428571428
6.32113948646093e-4	0.0143142449341077	DRN	GLM_04.1b	contr_1	-0.3035714285714284
6.59515335552568e-4	0.0145218207348068	DRN	GLM_04.1b	contr_1	-0.2142857142857142
6.61231238180499e-4	0.0147225279520085	DRN	GLM_04.1b	contr_1	-0.125
6.21222855402932e-4	0.0149153919020079	DRN	GLM_04.1b	contr_1	-0.03571428571428581
5.20307505494944e-4	0.0150981977902779	DRN	GLM_04.1b	contr_1	0.05357142857142838
3.43650340314384e-4	0.0152675601917963	DRN	GLM_04.1b	contr_1	0.1428571428571428
8.0665547560881e-5	0.0154196788303917	DRN	GLM_04.1b	contr_1	0.2321428571428572
-2.67429073486812e-4	0.0155515621591759	DRN	GLM_04.1b	contr_1	0.3214285714285716
-6.9271535170347e-4	0.0156611456988176	DRN	GLM_04.1b	contr_1	0.4107142857142856
-0.00118745815300846	0.0157475667976242	DRN	GLM_04.1b	contr_1	0.5
-0.00173494618733101	0.0158105484018601	DRN	GLM_04.1b	contr_1	0.5892857142857144
-0.00231810569362229	0.0158499334843661	DRN	GLM_04.1b	contr_1	0.6785714285714284
-0.00291454230955491	0.0158654048680698	DRN	GLM_04.1b	contr_1	0.7678571428571432
-0.00350167639779037	0.0158568341916376	DRN	GLM_04.1b	contr_1	0.8571428571428568
-0.00406208679280433	0.0158242752477952	DRN	GLM_04.1b	contr_1	0.9464285714285716
-0.00458277998151429	0.0157672621617078	DRN	GLM_04.1b	contr_1	1.0357142857142856
-0.00505332871746606	0.0156851464971686	DRN	GLM_04.1b	contr_1	1.125
-0.0054564459701551	0.0155775473616681	DRN	GLM_04.1b	contr_1	1.2142857142857144
-0.00577654779283727	0.0154465119322716	DRN	GLM_04.1b	contr_1	1.3035714285714284
-0.00600193576194643	0.015294778271588	DRN	GLM_04.1b	contr_1	1.3928571428571432
-0.00612435180982873	0.0151255796036056	DRN	GLM_04.1b	contr_1	1.4821428571428568
-0.00613863000654642	0.014942681613897	DRN	GLM_04.1b	contr_1	1.5714285714285716
-0.00603217555653687	0.0147503465974031	DRN	GLM_04.1b	contr_1	1.6607142857142856
-0.00578905771786349	0.014553690659964	DRN	GLM_04.1b	contr_1	1.75
-0.00539226316008096	0.0143592106435717	DRN	GLM_04.1b	contr_1	1.8392857142857144
-0.0048294259969323	0.0141747351592563	DRN	GLM_04.1b	contr_1	1.9285714285714284
-0.00409333735523794	0.0140079552525849	DRN	GLM_04.1b	contr_1	2.0178571428571432
-0.00318658635420127	0.0138650048887058	DRN	GLM_04.1b	contr_1	2.1071428571428568
-0.00211688021176052	0.013750234748675	DRN	GLM_04.1b	contr_1	2.196428571428571
-8.97998794509371e-4	0.0136651344890022	DRN	GLM_04.1b	contr_1	2.2857142857142856
4.47834043417931e-4	0.0136102673133732	DRN	GLM_04.1b	contr_1	2.375
0.00189799493358661	0.0135855125408636	DRN	GLM_04.1b	contr_1	2.4642857142857144
0.00342641038793118	0.0135878098547627	DRN	GLM_04.1b	contr_1	2.553571428571429
0.00500601943609334	0.013612713984776	DRN	GLM_04.1b	contr_1	2.6428571428571432
0.00661274519943807	0.0136548569228045	DRN	GLM_04.1b	contr_1	2.7321428571428568
0.00822834032106718	0.0137067020512844	DRN	GLM_04.1b	contr_1	2.821428571428571
0.00983594748484637	0.0137593397525966	DRN	GLM_04.1b	contr_1	2.9107142857142856
0.0114092688718438	0.0138026300917144	DRN	GLM_04.1b	contr_1	3
0.0129208403176116	0.0138278342159753	DRN	GLM_04.1b	contr_1	3.0892857142857135
0.0143455719092915	0.0138280997588762	DRN	GLM_04.1b	contr_1	3.178571428571429
0.0156602701318938	0.0137985612994488	DRN	GLM_04.1b	contr_1	3.2678571428571432
0.0168440133859547	0.0137367860886046	DRN	GLM_04.1b	contr_1	3.3571428571428568
0.0178692045492589	0.013641175009181	DRN	GLM_04.1b	contr_1	3.446428571428571
0.0187077312947699	0.0135123365654972	DRN	GLM_04.1b	contr_1	3.5357142857142865
0.0193349838381125	0.0133547799875614	DRN	GLM_04.1b	contr_1	3.625
0.0197294704889867	0.0131762487597505	DRN	GLM_04.1b	contr_1	3.7142857142857135
0.0198740361549669	0.0129866832576229	DRN	GLM_04.1b	contr_1	3.803571428571429
0.0197575867546411	0.0127979405088534	DRN	GLM_04.1b	contr_1	3.8928571428571432
0.0193750907059667	0.0126225958794248	DRN	GLM_04.1b	contr_1	3.9821428571428568
0.0187357644907106	0.0124722448888619	DRN	GLM_04.1b	contr_1	4.071428571428571
0.0178572100487112	0.0123550095213872	DRN	GLM_04.1b	contr_1	4.1607142857142865
0.016760057071719	0.0122771119686378	DRN	GLM_04.1b	contr_1	4.25
0.0154692858477894	0.0122429084716127	DRN	GLM_04.1b	contr_1	4.3392857142857135
0.0140099842142681	0.0122530838334773	DRN	GLM_04.1b	contr_1	4.428571428571429
0.0124053793188733	0.0123052008916672	DRN	GLM_04.1b	contr_1	4.517857142857143
0.0106736200243695	0.0123948440293422	DRN	GLM_04.1b	contr_1	4.607142857142857
0.00883132085986794	0.0125155418789283	DRN	GLM_04.1b	contr_1	4.696428571428571
0.00690334078553746	0.0126590029732752	DRN	GLM_04.1b	contr_1	4.7857142857142865
0.00492132111395299	0.0128147355351054	DRN	GLM_04.1b	contr_1	4.875
0.00292096741251252	0.0129722676402145	DRN	GLM_04.1b	contr_1	4.9642857142857135
9.38548700707084e-4	0.0131205465008617	DRN	GLM_04.1b	contr_1	5.053571428571429
-9.91638366566766e-4	0.0132490936065328	DRN	GLM_04.1b	contr_1	5.142857142857143
-0.00282864753297276	0.0133503840926053	DRN	GLM_04.1b	contr_1	5.232142857142857
-0.00453286530913933	0.0134192063360304	DRN	GLM_04.1b	contr_1	5.321428571428571
-0.00607217975964941	0.0134520405445847	DRN	GLM_04.1b	contr_1	5.4107142857142865
-0.00741591410924197	0.0134486139839657	DRN	GLM_04.1b	contr_1	5.5
-0.00853539848893092	0.0134116931844392	DRN	GLM_04.1b	contr_1	5.5892857142857135
-0.00940408380055943	0.0133457249043788	DRN	GLM_04.1b	contr_1	5.678571428571429
-0.0100016608420954	0.0132579727636327	DRN	GLM_04.1b	contr_1	5.767857142857143
-0.0103247728365278	0.0131571233398603	DRN	GLM_04.1b	contr_1	5.857142857142857
-0.010377388615259	0.013053517885062	DRN	GLM_04.1b	contr_1	5.946428571428571
-0.0101694047269549	0.0129575560607376	DRN	GLM_04.1b	contr_1	6.0357142857142865
-0.00971658432178566	0.0128790532554261	DRN	GLM_04.1b	contr_1	6.125
-0.00903383319846115	0.0128265256092318	DRN	GLM_04.1b	contr_1	6.2142857142857135
-0.00813414240170551	0.0128077519795325	DRN	GLM_04.1b	contr_1	6.303571428571429
-0.00702806978401488	0.0128292533579241	DRN	GLM_04.1b	contr_1	6.392857142857142
-0.00572362732790569	0.0128950450453687	DRN	GLM_04.1b	contr_1	6.482142857142858
-0.0042327905147565	0.0130064508740228	DRN	GLM_04.1b	contr_1	6.571428571428571
-0.00257821694215738	0.0131623110453829	DRN	GLM_04.1b	contr_1	6.6607142857142865
-7.91895452530652e-4	0.0133585553706408	DRN	GLM_04.1b	contr_1	6.75
0.00109191233863724	0.0135883350785618	DRN	GLM_04.1b	contr_1	6.8392857142857135
0.0030408866823805	0.013840819153374	DRN	GLM_04.1b	contr_1	6.928571428571429
0.005015649634718	0.0141041307243476	DRN	GLM_04.1b	contr_1	7.017857142857142
0.00697805407876212	0.0143673191904943	DRN	GLM_04.1b	contr_1	7.107142857142858
0.00889951841721814	0.0146210834406976	DRN	GLM_04.1b	contr_1	7.196428571428571
0.0107531815883956	0.0148560906076035	DRN	GLM_04.1b	contr_1	7.2857142857142865
0.0125130887598219	0.0150639416191749	DRN	GLM_04.1b	contr_1	7.375
0.0141531694293014	0.0152386056776306	DRN	GLM_04.1b	contr_1	7.4642857142857135
0.0156506734110532	0.0153751424832502	DRN	GLM_04.1b	contr_1	7.553571428571429
0.0169941265059127	0.0154716812131037	DRN	GLM_04.1b	contr_1	7.642857142857142
0.0181744603343455	0.0155286159340393	DRN	GLM_04.1b	contr_1	7.732142857142858
0.0191891045404772	0.0155477492256924	DRN	GLM_04.1b	contr_1	7.821428571428571
0.0200418497439283	0.0155315606086516	DRN	GLM_04.1b	contr_1	7.9107142857142865
0.0207357666128081	0.015483125482216	DRN	GLM_04.1b	contr_1	8
