# Supplementary material for: Activity in human dorsal raphe nucleus signals changes in behavioural policy
Source: Nat Commun. 2026 Feb 14;17:1665. doi: 10.1038/s41467-026-68349-9 (PMC12909899; doi:10.1038/s41467-026-68349-9)
Supplement: Supplementary file 4 — Source Data [file 41467_2026_68349_MOESM4_ESM.zip › source_data/fig_S6_C_i.csv]

m	se	region	glm	contrast	timepoint
0.022251637624358	0.0218217096866277	MBD	GLM_0S6.2	contr_1	-2
0.0246733800630889	0.0219203585671967	MBD	GLM_0S6.2	contr_1	-1.9107142857142858
0.0270593861625329	0.0220184075707378	MBD	GLM_0S6.2	contr_1	-1.8214285714285714
0.0293675927040005	0.022111962673678	MBD	GLM_0S6.2	contr_1	-1.7321428571428572
0.0315649083408423	0.0221965494675351	MBD	GLM_0S6.2	contr_1	-1.6428571428571428
0.0336261233008321	0.0222674260767949	MBD	GLM_0S6.2	contr_1	-1.5535714285714286
0.0355264097492939	0.0223203997111988	MBD	GLM_0S6.2	contr_1	-1.4642857142857144
0.0372439859508498	0.0223500595530944	MBD	GLM_0S6.2	contr_1	-1.375
0.0387589866439658	0.0223508842289908	MBD	GLM_0S6.2	contr_1	-1.2857142857142858
0.0400537840327341	0.0223194749888329	MBD	GLM_0S6.2	contr_1	-1.1964285714285714
0.041115230472	0.0222528557095087	MBD	GLM_0S6.2	contr_1	-1.1071428571428572
0.0419418954629629	0.0221516583441484	MBD	GLM_0S6.2	contr_1	-1.0178571428571428
0.0425349966796753	0.0220196454680621	MBD	GLM_0S6.2	contr_1	-0.9285714285714286
0.0428939115752339	0.0218620264992671	MBD	GLM_0S6.2	contr_1	-0.8392857142857142
0.0430142620608969	0.0216836845940928	MBD	GLM_0S6.2	contr_1	-0.75
0.0428951076475955	0.0214895112896337	MBD	GLM_0S6.2	contr_1	-0.6607142857142858
0.0425484987189037	0.0212865298072596	MBD	GLM_0S6.2	contr_1	-0.5714285714285716
0.0419885190989719	0.0210809746059802	MBD	GLM_0S6.2	contr_1	-0.4821428571428572
0.0412271225501825	0.0208766935371672	MBD	GLM_0S6.2	contr_1	-0.3928571428571428
0.0402851870506379	0.0206774322252596	MBD	GLM_0S6.2	contr_1	-0.3035714285714284
0.0391873509149473	0.02048590081035	MBD	GLM_0S6.2	contr_1	-0.2142857142857142
0.037961029943541	0.020303499733186	MBD	GLM_0S6.2	contr_1	-0.125
0.0366427225464209	0.0201300536577647	MBD	GLM_0S6.2	contr_1	-0.03571428571428581
0.0352720679101482	0.0199645303230821	MBD	GLM_0S6.2	contr_1	0.05357142857142838
0.0338807675194754	0.0198058966027627	MBD	GLM_0S6.2	contr_1	0.1428571428571428
0.0324930129491765	0.0196526095534936	MBD	GLM_0S6.2	contr_1	0.2321428571428572
0.0311312602770932	0.01950261557969	MBD	GLM_0S6.2	contr_1	0.3214285714285716
0.0298172658172619	0.0193547244716722	MBD	GLM_0S6.2	contr_1	0.4107142857142856
0.0285700440064847	0.0192079599956352	MBD	GLM_0S6.2	contr_1	0.5
0.0274030094972113	0.0190622020322337	MBD	GLM_0S6.2	contr_1	0.5892857142857144
0.0263243399727123	0.0189196295805238	MBD	GLM_0S6.2	contr_1	0.6785714285714284
0.0253328497660499	0.0187841625104642	MBD	GLM_0S6.2	contr_1	0.7678571428571432
0.0244283162797286	0.0186616004831935	MBD	GLM_0S6.2	contr_1	0.8571428571428568
0.0236154607675257	0.0185581592591935	MBD	GLM_0S6.2	contr_1	0.9464285714285716
0.0229046444772012	0.0184805180086541	MBD	GLM_0S6.2	contr_1	1.0357142857142856
0.022307440282955	0.0184354116461735	MBD	GLM_0S6.2	contr_1	1.125
0.0218255565771996	0.0184272234718923	MBD	GLM_0S6.2	contr_1	1.2142857142857144
0.0214620623900632	0.0184589971150954	MBD	GLM_0S6.2	contr_1	1.3035714285714284
0.0212228770480894	0.018533242975137	MBD	GLM_0S6.2	contr_1	1.3928571428571432
0.021108867614278	0.0186490432132535	MBD	GLM_0S6.2	contr_1	1.4821428571428568
0.0211213921586397	0.0188019411150012	MBD	GLM_0S6.2	contr_1	1.5714285714285716
0.0212610505642221	0.0189851913177152	MBD	GLM_0S6.2	contr_1	1.6607142857142856
0.0215189088299085	0.0191914817609951	MBD	GLM_0S6.2	contr_1	1.75
0.0218797407676719	0.0194129146227906	MBD	GLM_0S6.2	contr_1	1.8392857142857144
0.022334301580579	0.019642027883837	MBD	GLM_0S6.2	contr_1	1.9285714285714284
0.0228812677017578	0.0198714119024094	MBD	GLM_0S6.2	contr_1	2.0178571428571432
0.0235231412477372	0.0200931056940637	MBD	GLM_0S6.2	contr_1	2.1071428571428568
0.0242611053001311	0.0202982384815868	MBD	GLM_0S6.2	contr_1	2.196428571428571
0.0250967403215233	0.0204780577528124	MBD	GLM_0S6.2	contr_1	2.2857142857142856
0.0260381549544517	0.0206249704144019	MBD	GLM_0S6.2	contr_1	2.375
0.0270949673284309	0.0207324304378452	MBD	GLM_0S6.2	contr_1	2.4642857142857144
0.0282793478064329	0.0207959384863103	MBD	GLM_0S6.2	contr_1	2.553571428571429
0.0295989445299503	0.0208133293014489	MBD	GLM_0S6.2	contr_1	2.6428571428571432
0.0310518398281048	0.02078380000568	MBD	GLM_0S6.2	contr_1	2.7321428571428568
0.0326293611783574	0.020707854899641	MBD	GLM_0S6.2	contr_1	2.821428571428571
0.0343193645953173	0.0205869202625234	MBD	GLM_0S6.2	contr_1	2.9107142857142856
0.0361120888567087	0.020424623640869	MBD	GLM_0S6.2	contr_1	3
0.0379933882426587	0.0202246023643135	MBD	GLM_0S6.2	contr_1	3.0892857142857135
0.0399447371517769	0.0199899580001336	MBD	GLM_0S6.2	contr_1	3.178571428571429
0.0419473706959305	0.0197245447885751	MBD	GLM_0S6.2	contr_1	3.2678571428571432
0.0439778975802983	0.0194332984900228	MBD	GLM_0S6.2	contr_1	3.3571428571428568
0.0460116724014378	0.0191215515642657	MBD	GLM_0S6.2	contr_1	3.446428571428571
0.0480297372768853	0.0187945858856064	MBD	GLM_0S6.2	contr_1	3.5357142857142865
0.0500176337696542	0.0184577709248867	MBD	GLM_0S6.2	contr_1	3.625
0.0519581347361905	0.0181154936898979	MBD	GLM_0S6.2	contr_1	3.7142857142857135
0.0538258167714383	0.0177728215982331	MBD	GLM_0S6.2	contr_1	3.803571428571429
0.0555883402352446	0.0174346255058716	MBD	GLM_0S6.2	contr_1	3.8928571428571432
0.0572137432770609	0.017106061438559	MBD	GLM_0S6.2	contr_1	3.9821428571428568
0.0586727967380129	0.0167928586298389	MBD	GLM_0S6.2	contr_1	4.071428571428571
0.0599308669171412	0.0164980776946492	MBD	GLM_0S6.2	contr_1	4.1607142857142865
0.0609559647460885	0.0162234366465112	MBD	GLM_0S6.2	contr_1	4.25
0.0617206644619222	0.0159697313070627	MBD	GLM_0S6.2	contr_1	4.3392857142857135
0.0622052224073872	0.0157359162192986	MBD	GLM_0S6.2	contr_1	4.428571428571429
0.062401604114231	0.0155197549647728	MBD	GLM_0S6.2	contr_1	4.517857142857143
0.0623075458847252	0.0153196148260713	MBD	GLM_0S6.2	contr_1	4.607142857142857
0.0619236801407472	0.0151327898210066	MBD	GLM_0S6.2	contr_1	4.696428571428571
0.061253320599784	0.0149560322371301	MBD	GLM_0S6.2	contr_1	4.7857142857142865
0.0603054724180802	0.0147884896719613	MBD	GLM_0S6.2	contr_1	4.875
0.0590954299976307	0.0146311095035144	MBD	GLM_0S6.2	contr_1	4.9642857142857135
0.0576418017047948	0.0144871791948625	MBD	GLM_0S6.2	contr_1	5.053571428571429
0.0559709225819428	0.0143626220234483	MBD	GLM_0S6.2	contr_1	5.142857142857143
0.0541117320202518	0.0142645275145119	MBD	GLM_0S6.2	contr_1	5.232142857142857
0.0520925436314851	0.0142002733459207	MBD	GLM_0S6.2	contr_1	5.321428571428571
0.0499408496913263	0.0141769305021512	MBD	GLM_0S6.2	contr_1	5.4107142857142865
0.0476825894388137	0.0142025364757661	MBD	GLM_0S6.2	contr_1	5.5
0.0453489399319585	0.0142835148642815	MBD	GLM_0S6.2	contr_1	5.5892857142857135
0.0429780705976433	0.0144237635395431	MBD	GLM_0S6.2	contr_1	5.678571428571429
0.0406093796929672	0.014624062746546	MBD	GLM_0S6.2	contr_1	5.767857142857143
0.0382793848114645	0.0148816531293648	MBD	GLM_0S6.2	contr_1	5.857142857142857
0.0360298901135179	0.0151912829546036	MBD	GLM_0S6.2	contr_1	5.946428571428571
0.0338971358684252	0.0155466032258161	MBD	GLM_0S6.2	contr_1	6.0357142857142865
0.0319098484276497	0.0159396733563574	MBD	GLM_0S6.2	contr_1	6.125
0.0300904814982466	0.0163602616809459	MBD	GLM_0S6.2	contr_1	6.2142857142857135
0.0284533509995742	0.0167948857980908	MBD	GLM_0S6.2	contr_1	6.303571428571429
0.0270087905813769	0.0172288859978439	MBD	GLM_0S6.2	contr_1	6.392857142857142
0.0257644559954961	0.0176504100637173	MBD	GLM_0S6.2	contr_1	6.482142857142858
0.0247263426047934	0.0180500153217903	MBD	GLM_0S6.2	contr_1	6.571428571428571
0.0238937123023342	0.0184194964652069	MBD	GLM_0S6.2	contr_1	6.6607142857142865
0.0232552187078556	0.0187512193270142	MBD	GLM_0S6.2	contr_1	6.75
0.0227932416631518	0.0190387622432517	MBD	GLM_0S6.2	contr_1	6.8392857142857135
0.0224819092256266	0.0192779476892061	MBD	GLM_0S6.2	contr_1	6.928571428571429
0.0222947204085644	0.0194674872782221	MBD	GLM_0S6.2	contr_1	7.017857142857142
0.0222068239312075	0.0196097554708364	MBD	GLM_0S6.2	contr_1	7.107142857142858
0.0221942287901008	0.0197099256688516	MBD	GLM_0S6.2	contr_1	7.196428571428571
0.0222376111353105	0.0197751330719943	MBD	GLM_0S6.2	contr_1	7.2857142857142865
0.0223178248625968	0.0198138886803507	MBD	GLM_0S6.2	contr_1	7.375
0.0224125418647809	0.0198340085583358	MBD	GLM_0S6.2	contr_1	7.4642857142857135
0.0224999167576313	0.0198410976015034	MBD	GLM_0S6.2	contr_1	7.553571428571429
0.0225599632627981	0.0198387712968704	MBD	GLM_0S6.2	contr_1	7.642857142857142
0.0225659231936123	0.0198287000293787	MBD	GLM_0S6.2	contr_1	7.732142857142858
0.0224977041681938	0.0198115214320238	MBD	GLM_0S6.2	contr_1	7.821428571428571
0.0223408167969172	0.0197849521866653	MBD	GLM_0S6.2	contr_1	7.9107142857142865
0.0220816331157254	0.0197448323807263	MBD	GLM_0S6.2	contr_1	8
