# Supplementary material for: Activity in human dorsal raphe nucleus signals changes in behavioural policy
Source: Nat Commun. 2026 Feb 14;17:1665. doi: 10.1038/s41467-026-68349-9 (PMC12909899; doi:10.1038/s41467-026-68349-9)
Supplement: Supplementary file 4 — Source Data [file 41467_2026_68349_MOESM4_ESM.zip › source_data/fig_3_B_i.csv]

subject	prev_policy	m	m_percent	facet_label
103	Rej.	0.15384615384615385	15.384615384615385	Policy
103	Purs.	0.8372093023255814	83.72093023255815	Policy
104	Rej.	0.16129032258064516	16.129032258064516	Policy
104	Purs.	0.8352941176470589	83.52941176470588	Policy
105	Rej.	0.10666666666666667	10.666666666666668	Policy
105	Purs.	0.9259259259259259	92.5925925925926	Policy
106	Rej.	0.23076923076923078	23.076923076923077	Policy
106	Purs.	0.8554216867469879	85.54216867469879	Policy
107	Rej.	0.06796116504854369	6.796116504854369	Policy
107	Purs.	0.8923076923076924	89.23076923076924	Policy
109	Rej.	0.4634146341463415	46.34146341463415	Policy
109	Purs.	0.797979797979798	79.7979797979798	Policy
110	Rej.	0.18518518518518517	18.51851851851852	Policy
110	Purs.	0.7974683544303798	79.74683544303798	Policy
111	Rej.	0.0989010989010989	9.89010989010989	Policy
111	Purs.	0.9027777777777778	90.27777777777779	Policy
112	Rej.	0.024390243902439025	2.4390243902439024	Policy
112	Purs.	0.9629629629629629	96.29629629629629	Policy
114	Rej.	0.15	15	Policy
114	Purs.	0.9120879120879121	91.20879120879121	Policy
115	Rej.	0.25	25	Policy
115	Purs.	0.7976190476190477	79.76190476190477	Policy
116	Rej.	0.1375	13.750000000000002	Policy
116	Purs.	0.8961038961038961	89.6103896103896	Policy
117	Rej.	0.5121951219512195	51.21951219512195	Policy
117	Purs.	0.8137254901960784	81.37254901960785	Policy
118	Rej.	0.48148148148148145	48.148148148148145	Policy
118	Purs.	0.8807339449541285	88.07339449541286	Policy
119	Rej.	0.0784313725490196	7.8431372549019605	Policy
119	Purs.	0.9479166666666666	94.79166666666666	Policy
121	Rej.	0.17857142857142858	17.857142857142858	Policy
121	Purs.	0.9021739130434783	90.21739130434783	Policy
122	Rej.	0.14	14.000000000000002	Policy
122	Purs.	0.9381443298969072	93.81443298969072	Policy
123	Rej.	0.0759493670886076	7.59493670886076	Policy
123	Purs.	0.9146341463414634	91.46341463414635	Policy
124	Rej.	0.1780821917808219	17.80821917808219	Policy
124	Purs.	0.9058823529411765	90.58823529411765	Policy
125	Rej.	0.22666666666666666	22.666666666666664	Policy
125	Purs.	0.8117647058823529	81.17647058823529	Policy
126	Rej.	0.22727272727272727	22.727272727272727	Policy
126	Purs.	0.7662337662337663	76.62337662337663	Policy
128	Rej.	0.12087912087912088	12.087912087912088	Policy
128	Purs.	0.8666666666666667	86.66666666666667	Policy
130	Rej.	0.15384615384615385	15.384615384615385	Policy
130	Purs.	0.7941176470588235	79.41176470588235	Policy
131	Rej.	0.18518518518518517	18.51851851851852	Policy
131	Purs.	0.9479166666666666	94.79166666666666	Policy
132	Rej.	0.1791044776119403	17.91044776119403	Policy
132	Purs.	0.8444444444444444	84.44444444444444	Policy
133	Rej.	0.2222222222222222	22.22222222222222	Policy
133	Purs.	0.8823529411764706	88.23529411764706	Policy
135	Rej.	0.14516129032258066	14.516129032258066	Policy
135	Purs.	0.945054945054945	94.5054945054945	Policy
