# Supplementary material for: Activity in human dorsal raphe nucleus signals changes in behavioural policy
Source: Nat Commun. 2026 Feb 14;17:1665. doi: 10.1038/s41467-026-68349-9 (PMC12909899; doi:10.1038/s41467-026-68349-9)
Supplement: Supplementary file 4 — Source Data [file 41467_2026_68349_MOESM4_ESM.zip › source_data/fig_S6_A_i.csv]

m	se	region	glm	contrast	timepoint
-0.00844006506882977	0.0112303783545721	MBD	GLM_0S6.1	contr_1	-2
-0.00758956628954009	0.0117089629099042	MBD	GLM_0S6.1	contr_1	-1.9107142857142858
-0.00669447294553363	0.0121846860886343	MBD	GLM_0S6.1	contr_1	-1.8214285714285714
-0.00575900766922756	0.0126421573554179	MBD	GLM_0S6.1	contr_1	-1.7321428571428572
-0.00478339586474924	0.0130678459190262	MBD	GLM_0S6.1	contr_1	-1.6428571428571428
-0.00376816540880528	0.0134506758915828	MBD	GLM_0S6.1	contr_1	-1.5535714285714286
-0.0027127070404301	0.0137822181159954	MBD	GLM_0S6.1	contr_1	-1.4642857142857144
-0.00161841938395083	0.0140570243620323	MBD	GLM_0S6.1	contr_1	-1.375
-4.94766387044491e-4	0.0142715705073372	MBD	GLM_0S6.1	contr_1	-1.2857142857142858
6.44482867154303e-4	0.014425095417185	MBD	GLM_0S6.1	contr_1	-1.1964285714285714
0.00178639068213587	0.0145205979921924	MBD	GLM_0S6.1	contr_1	-1.1071428571428572
0.00292431297632346	0.0145645260983039	MBD	GLM_0S6.1	contr_1	-1.0178571428571428
0.00405411003846601	0.0145660041885481	MBD	GLM_0S6.1	contr_1	-0.9285714285714286
0.00516801319125276	0.014536145259952	MBD	GLM_0S6.1	contr_1	-0.8392857142857142
0.00625481861353222	0.0144861098351573	MBD	GLM_0S6.1	contr_1	-0.75
0.00729976892200127	0.014427250430075	MBD	GLM_0S6.1	contr_1	-0.6607142857142858
0.00828964309726064	0.0143707042374358	MBD	GLM_0S6.1	contr_1	-0.5714285714285716
0.00921058406907999	0.0143259930283453	MBD	GLM_0S6.1	contr_1	-0.4821428571428572
0.0100507923762609	0.0143000857114069	MBD	GLM_0S6.1	contr_1	-0.3928571428571428
0.010800979992065	0.0142984438826036	MBD	GLM_0S6.1	contr_1	-0.3035714285714284
0.0114566976612878	0.0143238145408799	MBD	GLM_0S6.1	contr_1	-0.2142857142857142
0.012017434882782	0.0143756825536941	MBD	GLM_0S6.1	contr_1	-0.125
0.0124900115883081	0.0144509025078649	MBD	GLM_0S6.1	contr_1	-0.03571428571428581
0.0128871509962412	0.0145432728043523	MBD	GLM_0S6.1	contr_1	0.05357142857142838
0.013220384897962	0.0146456273507674	MBD	GLM_0S6.1	contr_1	0.1428571428571428
0.0135010342436054	0.014750762417013	MBD	GLM_0S6.1	contr_1	0.2321428571428572
0.0137396564188668	0.0148518030742868	MBD	GLM_0S6.1	contr_1	0.3214285714285716
0.0139514164070558	0.0149432182242506	MBD	GLM_0S6.1	contr_1	0.4107142857142856
0.0141573943742795	0.0150215272310203	MBD	GLM_0S6.1	contr_1	0.5
0.0143804458455972	0.0150845402600114	MBD	GLM_0S6.1	contr_1	0.5892857142857144
0.0146426556401837	0.0151316431731865	MBD	GLM_0S6.1	contr_1	0.6785714285714284
0.014961566250998	0.0151652429882706	MBD	GLM_0S6.1	contr_1	0.7678571428571432
0.0153490565109652	0.015189184797979	MBD	GLM_0S6.1	contr_1	0.8571428571428568
0.0158205764675702	0.0152081820286195	MBD	GLM_0S6.1	contr_1	0.9464285714285716
0.0163962883812275	0.0152283188134087	MBD	GLM_0S6.1	contr_1	1.0357142857142856
0.0170969743344889	0.0152556677359617	MBD	GLM_0S6.1	contr_1	1.125
0.0179416217195752	0.0152950865978398	MBD	GLM_0S6.1	contr_1	1.2142857142857144
0.0189495137665967	0.0153510530716069	MBD	GLM_0S6.1	contr_1	1.3035714285714284
0.0201350633177916	0.0154273989409469	MBD	GLM_0S6.1	contr_1	1.3928571428571432
0.0215062077307242	0.0155269431771693	MBD	GLM_0S6.1	contr_1	1.4821428571428568
0.0230643713892304	0.015651429427863	MBD	GLM_0S6.1	contr_1	1.5714285714285716
0.0248081956897916	0.0158008673150582	MBD	GLM_0S6.1	contr_1	1.6607142857142856
0.0267290855185865	0.0159721155294974	MBD	GLM_0S6.1	contr_1	1.75
0.0288136085841459	0.0161597802697332	MBD	GLM_0S6.1	contr_1	1.8392857142857144
0.0310445451977251	0.0163565346523859	MBD	GLM_0S6.1	contr_1	1.9285714285714284
0.033402576922833	0.0165551741503332	MBD	GLM_0S6.1	contr_1	2.0178571428571432
0.0358682828030997	0.0167485692268485	MBD	GLM_0S6.1	contr_1	2.1071428571428568
0.0384155218742257	0.0169289242757871	MBD	GLM_0S6.1	contr_1	2.196428571428571
0.0410173192647847	0.017088407027484	MBD	GLM_0S6.1	contr_1	2.2857142857142856
0.0436498701376774	0.0172200444760124	MBD	GLM_0S6.1	contr_1	2.375
0.0462920779238994	0.0173173582794467	MBD	GLM_0S6.1	contr_1	2.4642857142857144
0.0489258304848059	0.0173756870125176	MBD	GLM_0S6.1	contr_1	2.553571428571429
0.0515409067202408	0.0173937885488351	MBD	GLM_0S6.1	contr_1	2.6428571428571432
0.0541242253046323	0.0173735315680027	MBD	GLM_0S6.1	contr_1	2.7321428571428568
0.0566561186764021	0.0173186782652992	MBD	GLM_0S6.1	contr_1	2.821428571428571
0.0591160341309093	0.0172332619679534	MBD	GLM_0S6.1	contr_1	2.9107142857142856
0.0614838649661521	0.0171215932987023	MBD	GLM_0S6.1	contr_1	3
0.0637381223320915	0.0169887984140369	MBD	GLM_0S6.1	contr_1	3.0892857142857135
0.0658614890575739	0.0168397398974495	MBD	GLM_0S6.1	contr_1	3.178571428571429
0.0678430128658433	0.0166781707355572	MBD	GLM_0S6.1	contr_1	3.2678571428571432
0.0696772355123431	0.0165078279517659	MBD	GLM_0S6.1	contr_1	3.3571428571428568
0.071357956881175	0.0163325132817657	MBD	GLM_0S6.1	contr_1	3.446428571428571
0.07288490213969	0.016157324574682	MBD	GLM_0S6.1	contr_1	3.5357142857142865
0.0742615838753544	0.0159875320357789	MBD	GLM_0S6.1	contr_1	3.625
0.0754988600960756	0.0158277156643656	MBD	GLM_0S6.1	contr_1	3.7142857142857135
0.0766106518265559	0.0156817967498451	MBD	GLM_0S6.1	contr_1	3.803571428571429
0.077609436996054	0.0155540342231202	MBD	GLM_0S6.1	contr_1	3.8928571428571432
0.0785138736809545	0.0154490843962715	MBD	GLM_0S6.1	contr_1	3.9821428571428568
0.0793386301400506	0.0153711672940788	MBD	GLM_0S6.1	contr_1	4.071428571428571
0.0800919391182361	0.0153229712002218	MBD	GLM_0S6.1	contr_1	4.1607142857142865
0.0807768418157142	0.0153063805949552	MBD	GLM_0S6.1	contr_1	4.25
0.0813925163687993	0.0153218494181979	MBD	GLM_0S6.1	contr_1	4.3392857142857135
0.0819299383949576	0.0153686702054238	MBD	GLM_0S6.1	contr_1	4.428571428571429
0.0823823969640341	0.0154444473814889	MBD	GLM_0S6.1	contr_1	4.517857142857143
0.0827525187295764	0.0155457968965328	MBD	GLM_0S6.1	contr_1	4.607142857142857
0.0830464100424747	0.015669146428056	MBD	GLM_0S6.1	contr_1	4.696428571428571
0.0832717585609055	0.0158110130559983	MBD	GLM_0S6.1	contr_1	4.7857142857142865
0.0834391408769751	0.0159674801499405	MBD	GLM_0S6.1	contr_1	4.875
0.0835578286023023	0.0161341849435778	MBD	GLM_0S6.1	contr_1	4.9642857142857135
0.0836328867724757	0.0163069253826264	MBD	GLM_0S6.1	contr_1	5.053571428571429
0.0836664024064174	0.0164816948982564	MBD	GLM_0S6.1	contr_1	5.142857142857143
0.0836655558626025	0.0166554938997646	MBD	GLM_0S6.1	contr_1	5.232142857142857
0.0836330144692924	0.0168255940475429	MBD	GLM_0S6.1	contr_1	5.321428571428571
0.0835685315305875	0.0169899831278122	MBD	GLM_0S6.1	contr_1	5.4107142857142865
0.0834659972400084	0.0171469283318954	MBD	GLM_0S6.1	contr_1	5.5
0.0833191860093049	0.0172943694729714	MBD	GLM_0S6.1	contr_1	5.5892857142857135
0.0831274412361294	0.017429680061793	MBD	GLM_0S6.1	contr_1	5.678571428571429
0.0828869578641825	0.017549667381472	MBD	GLM_0S6.1	contr_1	5.767857142857143
0.082601178363262	0.0176514307810355	MBD	GLM_0S6.1	contr_1	5.857142857142857
0.0822812805090478	0.017733808657169	MBD	GLM_0S6.1	contr_1	5.946428571428571
0.0819445438056923	0.01779581418927	MBD	GLM_0S6.1	contr_1	6.0357142857142865
0.0816139470614832	0.0178372261995215	MBD	GLM_0S6.1	contr_1	6.125
0.0813183495887004	0.0178587123741476	MBD	GLM_0S6.1	contr_1	6.2142857142857135
0.0810829899324828	0.0178623247844687	MBD	GLM_0S6.1	contr_1	6.303571428571429
0.0809221825648913	0.0178516886433596	MBD	GLM_0S6.1	contr_1	6.392857142857142
0.0808472663497692	0.0178325738762225	MBD	GLM_0S6.1	contr_1	6.482142857142858
0.0808700523231344	0.0178115673649468	MBD	GLM_0S6.1	contr_1	6.571428571428571
0.0810016989557468	0.0177953251923747	MBD	GLM_0S6.1	contr_1	6.6607142857142865
0.0812534820383723	0.0177912648308559	MBD	GLM_0S6.1	contr_1	6.75
0.0816396837641521	0.0178062944844509	MBD	GLM_0S6.1	contr_1	6.8392857142857135
0.082175592104871	0.0178463771267529	MBD	GLM_0S6.1	contr_1	6.928571428571429
0.0828690768584079	0.0179142827685122	MBD	GLM_0S6.1	contr_1	7.017857142857142
0.0837316137886105	0.0180112295698582	MBD	GLM_0S6.1	contr_1	7.107142857142858
0.0847777905601594	0.0181364501978057	MBD	GLM_0S6.1	contr_1	7.196428571428571
0.0860242168460336	0.0182876936548324	MBD	GLM_0S6.1	contr_1	7.2857142857142865
0.0874845193639791	0.0184617893812192	MBD	GLM_0S6.1	contr_1	7.375
0.0891654386741065	0.0186542823344213	MBD	GLM_0S6.1	contr_1	7.4642857142857135
0.0910747112801728	0.0188601308477292	MBD	GLM_0S6.1	contr_1	7.553571428571429
0.0932118676235118	0.0190740694348835	MBD	GLM_0S6.1	contr_1	7.642857142857142
0.0955678915411007	0.0192898715622061	MBD	GLM_0S6.1	contr_1	7.732142857142858
0.0981267588326282	0.0195003007536168	MBD	GLM_0S6.1	contr_1	7.821428571428571
0.100864934641263	0.0196990113250443	MBD	GLM_0S6.1	contr_1	7.9107142857142865
0.103754858115419	0.0198810280412858	MBD	GLM_0S6.1	contr_1	8
