# Supplementary material for: Activity in human dorsal raphe nucleus signals changes in behavioural policy
Source: Nat Commun. 2026 Feb 14;17:1665. doi: 10.1038/s41467-026-68349-9 (PMC12909899; doi:10.1038/s41467-026-68349-9)
Supplement: Supplementary file 4 — Source Data [file 41467_2026_68349_MOESM4_ESM.zip › source_data/fig_S5_C_ii.csv]

GLM	contrast	timelock	region	peak
GLM_0S5.3	contr1	offer-timelocked	DRN	-0.0361281107995998
GLM_0S5.3	contr1	offer-timelocked	DRN	0.17001432135102
GLM_0S5.3	contr1	offer-timelocked	DRN	-0.144753213642362
GLM_0S5.3	contr1	offer-timelocked	DRN	-0.11035407077933
GLM_0S5.3	contr1	offer-timelocked	DRN	-0.0880784630025932
GLM_0S5.3	contr1	offer-timelocked	DRN	0.132777520039861
GLM_0S5.3	contr1	offer-timelocked	DRN	-0.0461378796689867
GLM_0S5.3	contr1	offer-timelocked	DRN	-0.022591687134661
GLM_0S5.3	contr1	offer-timelocked	DRN	0.129209501113203
GLM_0S5.3	contr1	offer-timelocked	DRN	0.093787588511515
GLM_0S5.3	contr1	offer-timelocked	DRN	0.067551086446705
GLM_0S5.3	contr1	offer-timelocked	DRN	0.0353900902187873
GLM_0S5.3	contr1	offer-timelocked	DRN	-0.13219673771739
GLM_0S5.3	contr1	offer-timelocked	DRN	-0.0178882844021878
GLM_0S5.3	contr1	offer-timelocked	DRN	0.00924636163290436
GLM_0S5.3	contr1	offer-timelocked	DRN	0.144704091900039
GLM_0S5.3	contr1	offer-timelocked	DRN	0.0213819658367468
GLM_0S5.3	contr1	offer-timelocked	DRN	-0.0675228755379152
GLM_0S5.3	contr1	offer-timelocked	DRN	-0.0472364301562749
GLM_0S5.3	contr1	offer-timelocked	DRN	0.0197540906415565
GLM_0S5.3	contr1	offer-timelocked	DRN	-0.100583663040361
GLM_0S5.3	contr1	offer-timelocked	DRN	0.0116294595559077
GLM_0S5.3	contr1	offer-timelocked	DRN	-0.0657945133529214
GLM_0S5.3	contr1	offer-timelocked	DRN	0.0636943546250358
GLM_0S5.3	contr1	offer-timelocked	DRN	-0.146146748751743
GLM_0S5.3	contr1	offer-timelocked	DRN	-0.0288631451984491
GLM_0S5.3	contr1	offer-timelocked	DRN	-0.068875848795103
